# Supplementary material for: Sensory domain of the cell cycle kinase CckA regulates the differential DNA binding of the master regulator CtrA in Caulobacter crescentus
Source: Biochim Biophys Acta Gene Regul Mech. 2018 Oct;1861(10):952–61. doi: 10.1016/j.bbagrm.2018.08.006 (PMC6169604; doi:10.1016/j.bbagrm.2018.08.006)
Supplement: Supplementary file 3 — Supplementary Dataset 1 [file mmc3.xlsx]

## Sheet: CtrA_MUT
Start	End	Mut	Perc	Z	WT	Perc	Z	ratio(mut/wt)	log(ratio,2)	Gene	GeneName	Distance	Strand	Orientation	Gene	GeneName	Distance	Strand	Orientation	RNAGene	GeneName	Distance	Strand	Orientation
51	100	21726	0.103131	38.07	11006	0.0297732	23.88	3.46391	1.7924	CCNA_00001	CCNA_00001	-127	+	downstream
301	350	3198	0.0151806	4.9	2880	0.00779091	4.84	1.94851	0.962369	NO ANNO
5501	5550	1879	0.00891945	2.53	1984	0.00536707	2.74	1.66189	0.732821	CCNA_00008	dnaA	-111	+	downstream
48901	48950	2120	0.0100635	2.97	1813	0.00490448	2.34	2.05189	1.03695	CCNA_00044	CCNA_00044	-79	-	downstream	CCNA_00045	CCNA_00045	-180	+	downstream
52151	52200	3830	0.0181807	6.03	3020	0.00816963	5.17	2.2254	1.15406	CCNA_00048	metK	-50	-	downstream
69051	69100	1735	0.0082359	2.28	1307	0.00353566	1.16	2.32938	1.21995	CCNA_00065	CCNA_00065	-13	-	downstream
76151	76200	1837	0.00872008	2.46	2238	0.00605418	3.34	1.44034	0.526409											CCNA_R0001	CCNA_R0001	25	+	within
85001	85050	3724	0.0176775	5.84	2423	0.00655464	3.77	2.69695	1.43133	CCNA_00081	CCNA_00081	-53	-	downstream
96301	96350	4747	0.0225336	7.67	4394	0.0118865	8.39	1.89572	0.922749	CCNA_00086	gdhZ	-35	-	downstream
101901	101950	6200	0.0294309	10.27	4629	0.0125223	8.94	2.35028	1.23284	CCNA_00089	CCNA_00089	-30	-	downstream
106251	106300	2599	0.0123372	3.82	2774	0.00750416	4.59	1.64405	0.717257	CCNA_00094	hfsJ	-45	-	downstream
136701	136750	2244	0.0106521	3.19	2066	0.00558889	2.93	1.90594	0.930501	CCNA_00126	CCNA_00126	-134	-	downstream	CCNA_00127	CCNA_00127	-86	+	downstream
148501	148550	1606	0.00762354	2.05	1086	0.00293782	0.64	2.59496	1.37571	CCNA_00137	shkA	5	-	within	CCNA_00138	CCNA_00138	-227	+	downstream
152651	152700	1592	0.00755709	2.02	1541	0.00416868	1.7	1.81283	0.858242	CCNA_00139	chlI	-75	-	downstream
170801	170850	2293	0.0108847	3.28	2232	0.00603795	3.32	1.80271	0.850167	CCNA_00161	CCNA_00161	-126	+	downstream
171701	171750	1759	0.00834982	2.32	1407	0.00380618	1.39	2.19375	1.1334	CCNA_00162	CCNA_00162	76	+	within
172951	173000	5966	0.0283201	9.85	2852	0.00771516	4.77	3.67071	1.87606	CCNA_00163	CCNA_00163	11	+	within
177851	177900	2361	0.0112075	3.4	2356	0.00637339	3.61	1.75848	0.814326	CCNA_00165	pssY	-130	-	downstream	CCNA_03915	CCNA_03915	-69	+	downstream
179151	179200	3915	0.0185842	6.18	3583	0.00969264	6.49	1.91735	0.939112	CCNA_00166	CCNA_00166	-105	-	downstream	CCNA_00167	CCNA_00167	-136	+	downstream
181151	181200	2036	0.00966472	2.81	2142	0.00579449	3.11	1.66792	0.738047	CCNA_00169	CCNA_00169	-204	+	downstream
212351	212400	1960	0.00930395	2.68	1445	0.00390898	1.48	2.38015	1.25105	CCNA_00198	trmD	-119	-	downstream	CCNA_00199	CCNA_00199	-12	+	downstream
215301	215350	1620	0.00769	2.07	1151	0.00311366	0.79	2.46976	1.30437	CCNA_00200	CCNA_00200	-70	-	downstream	CCNA_00201	CCNA_00201	-93	+	downstream
217251	217300	1930	0.00916154	2.63	2061	0.00557537	2.92	1.64322	0.716523	CCNA_00203	CCNA_00203	-53	+	downstream
225051	225100	1621	0.00769475	2.07	1966	0.00531837	2.7	1.44682	0.532889	CCNA_00209	CCNA_00209	-148	-	downstream	CCNA_00210	CCNA_00210	-40	+	downstream
238151	238200	3070	0.014573	4.67	1320	0.00357083	1.19	4.08113	2.02897	CCNA_00221	CCNA_00221	-39	-	downstream	CCNA_00222	CCNA_00222	-66	+	downstream
247951	248000	3965	0.0188215	6.27	2672	0.00722823	4.35	2.60389	1.38067	CCNA_00232	CCNA_00232	-22	-	downstream	CCNA_00233	CCNA_00233	-107	+	downstream
252301	252350	3905	0.0185367	6.16	2450	0.00662768	3.83	2.79686	1.48381	CCNA_00236	CCNA_00236	-17	-	downstream	CCNA_00237	chvI	-200	+	downstream
256801	256850	6883	0.032673	11.49	4960	0.0134177	9.71	2.43507	1.28397	CCNA_00243	CCNA_00243	-15	-	downstream	CCNA_00244	CCNA_00244	-128	+	downstream
261601	261650	1877	0.00890996	2.53	1662	0.004496	1.99	1.98175	0.986776	CCNA_00250	CCNA_00250	-17	+	downstream
271551	271600	2475	0.0117486	3.6	1607	0.00434722	1.86	2.70256	1.43433	CCNA_00257	CCNA_00257	-8	-	downstream
292301	292350	2077	0.00985934	2.89	902	0.00244007	0.21	4.0406	2.01457	CCNA_00279	CCNA_00279	14	+	within
314451	314500	2092	0.00993054	2.92	1604	0.0043391	1.85	2.28862	1.19448	CCNA_00300	CCNA_00300	-90	-	downstream	CCNA_00301	CCNA_00301	-140	+	downstream
333101	333150	3756	0.0178294	5.89	3206	0.00867279	5.6	2.05579	1.03969	CCNA_00317	cgtA	-154	-	downstream	CCNA_00318	CCNA_00318	-54	+	downstream
338351	338400	1695	0.00804602	2.2	1594	0.00431205	1.83	1.86594	0.899902	CCNA_00324	CCNA_00324	15	-	within	CCNA_00326	CCNA_00326	-259	+	downstream
364251	364300	4257	0.0202076	6.79	1965	0.00531567	2.7	3.80152	1.92658	CCNA_00348	CCNA_00348	-54	-	downstream
366001	366050	9541	0.0452903	16.25	3472	0.00939237	6.23	4.82203	2.26964	CCNA_00350	CCNA_00350	-39	-	downstream	CCNA_00351	CCNA_00351	-87	+	downstream
369151	369200	2924	0.01388	4.4	2445	0.00661415	3.82	2.09853	1.06938	CCNA_00352	CCNA_00352	-20	-	downstream	CCNA_00353	CCNA_00353	-105	+	downstream
370401	370450	12877	0.061126	22.22	6041	0.016342	12.25	3.74043	1.9032	CCNA_00354	CCNA_00354	-20	+	downstream
371251	371300	5679	0.0269577	9.34	3256	0.00880805	5.72	3.06058	1.6138	CCNA_00355	CCNA_00355	-48	+	downstream
382551	382600	1818	0.00862989	2.42	1820	0.00492342	2.36	1.75282	0.809682	CCNA_00365	CCNA_00365	80	-	within	CCNA_00366	CCNA_00366	-434	+	downstream
390151	390200	1629	0.00773272	2.09	1512	0.00409023	1.64	1.89054	0.918796	CCNA_00374	CCNA_00374	2	-	within
399751	399800	9943	0.0471986	16.97	6892	0.0186441	14.24	2.53156	1.34003	CCNA_00382	ccrM	-62	-	downstream
435901	435950	1587	0.00753335	2.01	2243	0.00606771	3.35	1.24155	0.31214	NO ANNO
445451	445500	13674	0.0649093	23.65	6370	0.017232	13.02	3.7668	1.91334	CCNA_00438	CCNA_00438	-275	-	downstream	CCNA_00439	CCNA_00439	-22	+	downstream
455401	455450	1905	0.00904287	2.58	1480	0.00400366	1.56	2.25865	1.17546	CCNA_00451	CCNA_00451	-173	+	downstream
473751	473800	1836	0.00871533	2.46	2442	0.00660604	3.81	1.3193	0.39977	CCNA_03921	CCNA_03921	-479	+	downstream
477451	477500	2363	0.011217	3.4	2346	0.00634634	3.59	1.76747	0.821685	CCNA_00464	CCNA_00464	-39	+	downstream
479151	479200	2806	0.0133198	4.19	3393	0.00917866	6.04	1.45117	0.537221	CCNA_00466	CCNA_00466	-16	+	downstream
479451	479500	1938	0.00919952	2.64	2531	0.0068468	4.02	1.34362	0.426129	NO ANNO
479701	479750	2303	0.0109321	3.29	2554	0.00690902	4.08	1.5823	0.662023	NO ANNO
480451	480500	1885	0.00894793	2.54	2125	0.0057485	3.07	1.55657	0.638369	CCNA_00467	CCNA_00467	36	+	within
480801	480850	1791	0.00850172	2.38	1972	0.00533461	2.71	1.59369	0.672373	NO ANNO
482201	482250	1733	0.0082264	2.27	2162	0.00584859	3.16	1.40656	0.492173	CCNA_00468	CCNA_00468	-292	-	downstream
482951	483000	2324	0.0110318	3.33	2735	0.00739865	4.5	1.49106	0.576337	NO ANNO
484551	484600	2724	0.0129306	4.05	3133	0.00847531	5.43	1.52568	0.609449	NO ANNO
485801	485850	1729	0.00820741	2.27	2083	0.00563488	2.97	1.45654	0.542542	NO ANNO
488351	488400	2406	0.0114211	3.48	2253	0.00609476	3.37	1.87392	0.906058	CCNA_00472	CCNA_00472	-206	-	downstream
500251	500300	4002	0.0189972	6.33	3004	0.00812635	5.13	2.33772	1.2251	CCNA_00483	CCNA_00483	-51	-	downstream
514051	514100	2454	0.0116489	3.56	1804	0.00488014	2.32	2.38701	1.2552	CCNA_00497	CCNA_00497	-223	+	downstream
520201	520250	1738	0.00825014	2.28	1829	0.00494777	2.38	1.66745	0.737641	CCNA_00504	CCNA_00504	-32	-	downstream	CCNA_00505	CCNA_00505	-173	+	downstream
535001	535050	3526	0.0167376	5.48	2502	0.00676835	3.95	2.47293	1.30622	CCNA_00519	CCNA_00519	-58	-	downstream
546201	546250	2729	0.0129543	4.06	2329	0.00630035	3.55	2.05613	1.03993	CCNA_00533	hfsI	-38	-	downstream	CCNA_00534	CCNA_00534	-89	+	downstream
547601	547650	1885	0.00894793	2.54	1880	0.00508573	2.5	1.75942	0.815099	CCNA_00536	CCNA_00536	-206	+	downstream
556351	556400	2797	0.0132771	4.18	4827	0.0130579	9.4	1.01679	0.0240214	CCNA_00538	CCNA_00538	-49	+	downstream
561651	561700	2479	0.0117676	3.61	1816	0.0049126	2.35	2.39539	1.26026	CCNA_00542	CCNA_00542	-11	-	downstream
582051	582100	2630	0.0124844	3.88	2239	0.00605689	3.34	2.06119	1.04348	CCNA_00565	CCNA_00565	-297	-	downstream						CCNA_R0008	CCNA_R0008	43	+	within
672851	672900	1893	0.00898591	2.56	1318	0.00356542	1.18	2.52029	1.33359	CCNA_00626	CCNA_00626	-33	-	downstream
691851	691900	2068	0.00981662	2.87	2274	0.00615157	3.42	1.59579	0.674272	CCNA_00639	CCNA_00639	-124	-	downstream
708251	708300	1684	0.0079938	2.18	1676	0.00453387	2.02	1.76313	0.818137											CCNA_R0009	CCNA_R0009	57	+	within
721851	721900	2242	0.0106426	3.18	967	0.0026159	0.36	4.06841	2.02447	CCNA_00665	CCNA_00665	-74	+	downstream
749101	749150	1691	0.00802703	2.2	1696	0.00458798	2.07	1.74958	0.807008	CCNA_00691	CCNA_00691	-224	-	downstream	CCNA_00692	CCNA_00692	-41	+	downstream
757201	757250	6873	0.0326255	11.47	5612	0.0151814	11.24	2.14904	1.10369											CCNA_R0116	CCNA_R0116	38	-	within
783751	783800	2685	0.0127455	3.98	1998	0.00540494	2.77	2.35811	1.23763	CCNA_00728	CCNA_00728	-21	+	downstream
785001	785050	5367	0.0254767	8.78	2700	0.00730397	4.42	3.48806	1.80242	CCNA_00729	CCNA_00729	-29	+	downstream
798201	798250	3314	0.0157313	5.1	2760	0.00746628	4.56	2.10697	1.07517	CCNA_00738	CCNA_00738	-115	-	downstream
837801	837850	3171	0.0150525	4.85	2228	0.00602713	3.31	2.49745	1.32046	CCNA_00777	CCNA_00777	-39	-	downstream
840151	840200	1588	0.0075381	2.01	2136	0.00577825	3.1	1.30456	0.383567	CCNA_00778	CCNA_00778	-397	-	downstream	CCNA_00779	CCNA_00779	-170	+	downstream	CCNA_R0014	CCNA_R0014	38	+	within
841801	841850	2048	0.00972168	2.84	1599	0.00432558	1.84	2.24749	1.16831	CCNA_00780	CCNA_00780	-139	-	downstream	CCNA_00781	cpdR	-13	+	downstream	CCNA_R0015	CCNA_R0015	-479	+	downstream
842301	842350	2525	0.011986	3.69	2368	0.00640586	3.64	1.87109	0.903882											CCNA_R0015	CCNA_R0015	21	+	within
851401	851450	5774	0.0274087	9.51	3095	0.00837252	5.34	3.27365	1.7109	CCNA_00787	motA	-5	-	downstream	CCNA_00788	CCNA_00788	-129	+	downstream
852701	852750	1653	0.00784665	2.13	803	0.00217226	-0.03	3.61221	1.85288	NO ANNO
853701	853750	1986	0.00942737	2.73	668	0.00180706	-0.34	5.21697	2.38321	CCNA_00790	fixT	26	+	within	CCNA_00789	fixK	-202	-	downstream
861201	861250	2377	0.0112834	3.43	1019	0.00275657	0.48	4.09328	2.03326	CCNA_03940	CCNA_03940	47	+	within	CCNA_00796	fixL	-157	-	downstream
864751	864800	3136	0.0148863	4.78	871	0.00235621	0.13	6.31791	2.65945	CCNA_00799	cydD	-70	-	downstream	CCNA_00800	cydA	-54	+	downstream
867751	867800	2447	0.0116157	3.55	2160	0.00584318	3.15	1.98791	0.991251	CCNA_00803	CCNA_00803	-79	+	downstream
878101	878150	3062	0.0145351	4.65	1526	0.0041281	1.67	3.521	1.81599	CCNA_00814	CCNA_00814	-45	-	downstream
898501	898550	1625	0.00771374	2.08	1289	0.00348697	1.11	2.21216	1.14546	CCNA_00832	CCNA_00832	-44	-	downstream	CCNA_00833	CCNA_00833	-95	+	downstream
899601	899650	5294	0.0251302	8.65	4081	0.0110398	7.65	2.27632	1.1867	CCNA_03942	CCNA_03942	-135	-	downstream	CCNA_00834	fljM	-37	+	downstream
900951	901000	1774	0.00842103	2.35	2366	0.00640044	3.64	1.31569	0.395825	CCNA_00835	fljN	-59	+	downstream
920751	920800	3839	0.0182234	6.04	2324	0.00628683	3.54	2.89866	1.53539	CCNA_00846	CCNA_00846	-385	-	downstream	CCNA_00847	CCNA_00847	-61	+	downstream	CCNA_R0019	CCNA_R0019	-23	-	downstream
938901	938950	7765	0.0368598	13.07	7101	0.0192095	14.73	1.91884	0.940232	CCNA_00860	hfiA	-70	-	downstream						CCNA_R0124	CCNA_R0124	-7	+	downstream
954051	954100	2532	0.0120192	3.7	1866	0.00504786	2.47	2.38105	1.2516	CCNA_00875	CCNA_00875	-151	-	downstream
966901	966950	2197	0.010429	3.1	1619	0.00437968	1.89	2.38122	1.2517	CCNA_00888	CCNA_00888	-31	+	downstream
972601	972650	2529	0.012005	3.7	2566	0.00694148	4.1	1.72945	0.790314	CCNA_00893	CCNA_00893	-113	+	downstream
978251	978300	2235	0.0106094	3.17	1277	0.00345451	1.09	3.07116	1.61878	CCNA_00899	CCNA_00899	-181	-	downstream	CCNA_00900	CCNA_00900	-18	+	downstream
1026351	1026400	4602	0.0218453	7.41	5123	0.0138586	10.09	1.5763	0.65654	CCNA_00948	sciP	-64	+	downstream
1026851	1026900	2113	0.0100302	2.95	2599	0.00703075	4.18	1.42662	0.512604	CCNA_00950	fliF	-109	+	downstream
1040601	1040650	2184	0.0103673	3.08	1411	0.003817	1.4	2.71607	1.44152	CCNA_00965	CCNA_00965	-12	-	downstream	CCNA_00966	CCNA_00966	-94	+	downstream
1057151	1057200	2332	0.0110698	3.34	2652	0.00717413	4.31	1.54302	0.625754	CCNA_00976	sppA	-389	-	downstream	CCNA_00977	CCNA_00977	-194	+	downstream	CCNA_R0022	CCNA_R0022	-26	+	downstream	CCNA_R0021	CCNA_R0021	-139	-	downstream
1061551	1061600	1662	0.00788937	2.15	1865	0.00504515	2.46	1.56375	0.645012	CCNA_00982	CCNA_00982	-47	+	downstream
1079901	1079950	1783	0.00846375	2.36	1290	0.00348968	1.12	2.42537	1.2782	CCNA_00997	CCNA_00997	10	+	within
1081901	1081950	2171	0.0103056	3.06	2784	0.00753121	4.62	1.36838	0.452468	CCNA_00999	mopJ	-59	+	downstream
1085151	1085200	7357	0.0349231	12.34	4825	0.0130525	9.4	2.67559	1.41986	CCNA_01003	fliO	-94	-	downstream	CCNA_01004	flgB	-21	+	downstream
1159601	1159650	2056	0.00975966	2.85	2176	0.00588646	3.19	1.65798	0.72943	CCNA_01058	CCNA_01058	-196	-	downstream	CCNA_01059	rsaA	-68	+	downstream
1171101	1171150	1817	0.00862514	2.42	1914	0.00517771	2.58	1.66582	0.736235	CCNA_01067	rsaFa	-27	+	downstream
1176251	1176300	2026	0.00961725	2.8	1938	0.00524263	2.63	1.83443	0.875334											CCNA_R0131	CCNA_R0131	25	+	within
1190801	1190850	2397	0.0113784	3.46	1889	0.00511008	2.52	2.22665	1.15487	NO ANNO
1191101	1191150	1670	0.00792735	2.16	1652	0.00446895	1.96	1.77387	0.826903	CCNA_01085	CCNA_01085	-13	-	downstream
1193201	1193250	4086	0.0193959	6.49	3357	0.00908127	5.96	2.13581	1.09478	CCNA_01086	lepA	-112	-	downstream	CCNA_01087	CCNA_01087	-51	+	downstream
1213751	1213800	2220	0.0105381	3.14	2348	0.00635175	3.59	1.65909	0.730395	CCNA_01108	CCNA_01108	-264	-	downstream	CCNA_01109	CCNA_01109	-206	+	downstream	CCNA_R0027	CCNA_R0027	-33	+	downstream
1220351	1220400	2246	0.0106616	3.19	1167	0.00315694	0.83	3.37719	1.75582	CCNA_01115	CCNA_01115	-37	-	downstream	CCNA_01116	divJ	-160	+	downstream
1223651	1223700	2178	0.0103388	3.07	1703	0.00460691	2.08	2.24419	1.16619	CCNA_01117	CCNA_01117	-480	-	downstream	CCNA_01119	CCNA_01119	-47	+	downstream
1231501	1231550	37264	0.176889	65.89	24970	0.0675482	56.59	2.61871	1.38885	CCNA_01125	CCNA_01125	-298	-	downstream	CCNA_03890	CCNA_03890	-84	+	downstream
1233401	1233450	4778	0.0226808	7.72	3093	0.00836711	5.34	2.71071	1.43867	CCNA_01129	fliQ	-79	+	downstream
1244901	1244950	2323	0.0110271	3.33	1832	0.00495588	2.39	2.22505	1.15384	CCNA_01140	CCNA_01140	-26	-	downstream	CCNA_01141	recA	-238	+	downstream
1262801	1262850	3463	0.0164386	5.37	2625	0.00710109	4.24	2.31494	1.21097	CCNA_01157	CCNA_01157	-32	+	downstream
1272501	1272550	3717	0.0176443	5.82	3244	0.00877559	5.69	2.01061	1.00763	CCNA_01163	CCNA_01163	-64	+	downstream
1291551	1291600	1825	0.00866312	2.44	2006	0.00542658	2.79	1.59642	0.674843	CCNA_01170	CCNA_01170	-220	-	downstream	CCNA_01171	shpA	-178	+	downstream
1304651	1304700	3410	0.016187	5.27	2580	0.00697935	4.14	2.31927	1.21367	CCNA_01185	CCNA_01185	-232	-	downstream	CCNA_01186	CCNA_01186	-30	+	downstream
1375851	1375900	1938	0.00919952	2.64	1127	0.00304873	0.73	3.01749	1.59335	CCNA_01247	CCNA_01247	-83	-	downstream	CCNA_01248	CCNA_01248	-118	+	downstream
1397451	1397500	4485	0.0212899	7.2	2388	0.00645996	3.69	3.29567	1.72057	CCNA_01268	CCNA_01268	-204	-	downstream	CCNA_01269	CCNA_01269	-77	+	downstream
1404901	1404950	5199	0.0246792	8.48	3967	0.0107314	7.39	2.29971	1.20145	CCNA_01278	CCNA_01278	-44	-	downstream
1406951	1407000	2893	0.0137328	4.35	2115	0.00572145	3.05	2.40024	1.26318	CCNA_01280	spmY	-77	-	downstream	CCNA_01281	glpK	-89	+	downstream
1423101	1423150	1969	0.00934667	2.69	2079	0.00562406	2.96	1.66191	0.732841	CCNA_01297	CCNA_01297	-135	-	downstream	CCNA_01298	CCNA_01298	-363	+	downstream	CCNA_R0030	CCNA_R0030	-39	+	downstream
1431101	1431150	2319	0.0110081	3.32	2054	0.00555643	2.91	1.98114	0.986334	CCNA_01304	CCNA_01304	-4	+	downstream
1431251	1431300	2106	0.009997	2.94	2167	0.00586212	3.17	1.70536	0.770074	CCNA_01305	rpsJ	-68	+	downstream
1431451	1431500	1594	0.00756658	2.02	1574	0.00425795	1.78	1.77705	0.829484	CCNA_01306	rplC	-154	+	downstream
1443301	1443350	2381	0.0113024	3.43	1980	0.00535625	2.73	2.11013	1.07733	CCNA_01328	rpsM	-80	+	downstream
1481751	1481800	3367	0.0159829	5.2	3262	0.00882428	5.74	1.81124	0.856975	CCNA_01365	perP	-61	-	downstream
1491601	1491650	9043	0.0429264	15.36	6852	0.0185359	14.15	2.31585	1.21154											CCNA_R0032	CCNA_R0032	-17	+	downstream
1534751	1534800	1988	0.00943687	2.73	1097	0.00296758	0.66	3.17999	1.66902	CCNA_01417	CCNA_01417	-13	+	downstream
1538501	1538550	3020	0.0143357	4.58	2863	0.00774492	4.8	1.85098	0.888289	CCNA_01421	CCNA_01421	-56	+	downstream
1544201	1544250	2497	0.011853	3.64	1825	0.00493695	2.37	2.40089	1.26357	CCNA_01426	CCNA_01426	-33	-	downstream
1565101	1565150	2156	0.0102343	3.03	1989	0.00538059	2.75	1.90209	0.927582	CCNA_01451	cspD	-118	+	downstream
1572551	1572600	6258	0.0297062	10.37	2497	0.00675482	3.94	4.39777	2.13677	CCNA_01464	CCNA_01464	-192	-	downstream	CCNA_01465	CCNA_01465	-31	+	downstream
1574651	1574700	2062	0.00978814	2.86	829	0.00224259	0.04	4.36466	2.12587	CCNA_01466	CCNA_01466	-86	-	downstream	CCNA_01467	ccoN	-37	+	downstream
1582601	1582650	1929	0.0091568	2.62	1114	0.00301357	0.7	3.03853	1.60337	CCNA_01475	ompW	26	+	within
1583451	1583500	1673	0.00794159	2.17	1081	0.00292429	0.63	2.71573	1.44134	CCNA_01476	ftrB	50	+	within
1628301	1628350	2155	0.0102296	3.03	1025	0.0027728	0.49	3.68926	1.88333	CCNA_01519	CCNA_01519	35	+	within	CCNA_03892	CCNA_03892	-142	-	downstream
1634101	1634150	8200	0.0389247	13.85	5315	0.014378	10.54	2.70724	1.43682	CCNA_01524	flbA	-58	-	downstream	CCNA_01525	flbT	-141	+	downstream
1637751	1637800	6719	0.0318945	11.2	3622	0.00979815	6.58	3.25516	1.70273	CCNA_01530	fljJ	-66	+	downstream
1639351	1639400	2816	0.0133673	4.21	1837	0.00496941	2.4	2.68992	1.42756	CCNA_01532	flaY	-2	+	downstream
1643601	1643650	1876	0.00890521	2.53	1968	0.00532379	2.7	1.67272	0.742197	CCNA_01535	CCNA_01535	-40	+	downstream
1765551	1765600	3787	0.0179766	5.95	2751	0.00744194	4.54	2.41558	1.27237	CCNA_01644	CCNA_01644	-23	-	downstream	CCNA_01645	CCNA_01645	-92	+	downstream
1793451	1793500	2579	0.0122423	3.79	1784	0.00482603	2.27	2.53672	1.34296	CCNA_01671	dgrA	-99	+	downstream
1812801	1812850	2425	0.0115113	3.51	2179	0.00589458	3.2	1.95286	0.965587	CCNA_01685	CCNA_01685	19	-	within	CCNA_01686	CCNA_01686	-181	+	downstream
1856251	1856300	2523	0.0119765	3.69	1724	0.00466372	2.13	2.568	1.36065	CCNA_01727	CCNA_01727	-41	-	downstream
1906851	1906900	2000	0.00949383	2.75	2403	0.00650054	3.72	1.46047	0.546431	CCNA_01779	CCNA_01779	-77	-	downstream
1917851	1917900	1669	0.0079226	2.16	1289	0.00348697	1.11	2.27206	1.184	CCNA_01791	CCNA_01791	-12	+	downstream
1923451	1923500	4670	0.0221681	7.53	3174	0.00858623	5.53	2.58182	1.36839	CCNA_01797	ftsB	-14	+	downstream
2044401	2044450	1736	0.00824064	2.28	1346	0.00364117	1.25	2.26319	1.17836	CCNA_01901	CCNA_01901	-60	-	downstream						CCNA_R0043	CCNA_R0043	-44	+	downstream
2072551	2072600	6428	0.0305132	10.68	3138	0.00848884	5.44	3.5945	1.84579	CCNA_01925	CCNA_01925	-149	-	downstream	CCNA_01926	dgcB	-45	+	downstream
2090251	2090300	11518	0.054675	19.79	7530	0.02037	15.73	2.6841	1.42444	CCNA_01948	CCNA_01948	-88	+	downstream
2097001	2097050	2287	0.0108562	3.26	1773	0.00479628	2.25	2.26346	1.17853	CCNA_01952	CCNA_01952	-56	-	downstream	CCNA_03959	CCNA_03959	-313	+	downstream
2108151	2108200	2420	0.0114875	3.5	2273	0.00614886	3.42	1.86824	0.901677	CCNA_01964	CCNA_01964	-233	-	downstream	CCNA_01966	CCNA_01966	-47	+	downstream
2120951	2121000	2537	0.0120429	3.71	1133	0.00306496	0.75	3.92922	1.97424	CCNA_01976	CCNA_01976	78	+	within
2121601	2121650	2698	0.0128072	4	1381	0.00373585	1.33	3.42818	1.77744	CCNA_01977	CCNA_01977	-156	+	downstream
2132201	2132250	3008	0.0142787	4.56	2188	0.00591892	3.22	2.41238	1.27046	CCNA_01985	CCNA_01985	-24	-	downstream
2185201	2185250	4253	0.0201886	6.78	2211	0.00598114	3.27	3.37538	1.75505	CCNA_02039	clpX	-97	-	downstream	CCNA_02040	CCNA_02040	-239	+	downstream
2186851	2186900	4353	0.0206633	6.96	3241	0.00876747	5.69	2.35682	1.23684	CCNA_02041	clpP	-23	-	downstream
2210401	2210450	1969	0.00934667	2.69	1962	0.00530755	2.69	1.76101	0.816405	CCNA_02060	CCNA_02060	-151	-	downstream	CCNA_02061	CCNA_02061	-13	+	downstream
2226901	2226950	2850	0.0135287	4.27	2926	0.00791534	4.95	1.70918	0.7733	CCNA_02075	dipM	-44	-	downstream
2230151	2230200	3625	0.0172076	5.66	3445	0.00931933	6.16	1.84644	0.884745	CCNA_02078	serS	-300	-	downstream	CCNA_03896	CCNA_03896	-67	+	downstream
2253401	2253450	5810	0.0275796	9.57	2177	0.00588917	3.19	4.6831	2.22746	CCNA_02105	CCNA_02105	-37	-	downstream
2263501	2263550	1794	0.00851596	2.38	1963	0.00531026	2.69	1.60368	0.681387	CCNA_02114	CCNA_02114	-10	-	downstream	CCNA_02115	CCNA_02115	-444	+	downstream
2279301	2279350	7018	0.0333138	11.73	4503	0.0121814	8.64	2.73481	1.45144	CCNA_02125	podJ	-129	-	downstream	CCNA_02126	CCNA_02126	-80	+	downstream
2300601	2300650	4585	0.0217646	7.38	3255	0.00880535	5.72	2.47175	1.30553	CCNA_02141	fliL	-80	-	downstream	CCNA_02142	flgF	-147	+	downstream
2324651	2324700	2304	0.0109369	3.29	2567	0.00694419	4.11	1.57497	0.655325	CCNA_02171	CCNA_02171	-95	-	downstream	CCNA_02172	CCNA_02172	-215	+	downstream
2374801	2374850	1733	0.0082264	2.27	1551	0.00419573	1.73	1.96066	0.97134	CCNA_02225	CCNA_02225	-168	-	downstream
2391801	2391850	3929	0.0186506	6.2	2311	0.00625166	3.51	2.98331	1.57691	CCNA_02243	CCNA_02243	16	+	within	CCNA_02242	CCNA_02242	-265	-	downstream
2396051	2396100	6554	0.0311113	10.9	5769	0.0156062	11.61	1.99353	0.995322	CCNA_02246	mipZ	-59	-	downstream	CCNA_02247	CCNA_02247	-139	+	downstream
2408901	2408950	1655	0.00785614	2.13	1733	0.00468807	2.15	1.67577	0.744827	CCNA_02256	CCNA_02256	-175	-	downstream	CCNA_02258	CCNA_02258	-468	+	downstream	CCNA_R0052	CCNA_R0052	58	-	within
2424601	2424650	1842	0.00874382	2.47	1332	0.00360329	1.21	2.42662	1.27895	CCNA_02271	stpD	-7	-	downstream
2435651	2435700	1943	0.00922325	2.65	2610	0.00706051	4.21	1.30632	0.385503	CCNA_02286	CCNA_02286	-89	-	downstream	CCNA_02287	CCNA_02287	-79	+	downstream
2473901	2473950	2781	0.0132012	4.15	1874	0.0050695	2.48	2.60404	1.38075	CCNA_02332	CCNA_02332	-38	+	downstream
2482701	2482750	3603	0.0171031	5.62	2798	0.00756908	4.65	2.2596	1.17607	CCNA_02342	CCNA_02342	-44	-	downstream
2484051	2484100	4293	0.0203785	6.86	3483	0.00942213	6.25	2.16283	1.11292	CCNA_02343	CCNA_02343	-32	-	downstream
2505101	2505150	4936	0.0234308	8.01	2753	0.00744735	4.54	3.14619	1.65361	CCNA_02364	CCNA_02364	-44	-	downstream
2523451	2523500	1766	0.00838305	2.33	1612	0.00436074	1.87	1.92239	0.942901	CCNA_02380	CCNA_02380	-127	-	downstream	CCNA_02381	CCNA_02381	-51	+	downstream
2535051	2535100	1737	0.00824539	2.28	1669	0.00451494	2	1.82625	0.868882	CCNA_02391	CCNA_02391	-254	+	downstream						CCNA_R0056	CCNA_R0056	11	+	within
2546151	2546200	5226	0.0248074	8.53	4709	0.0127387	9.13	1.94741	0.961554	CCNA_02402	CCNA_02402	-24	-	downstream	CCNA_02403	CCNA_02403	-191	+	downstream
2551901	2551950	7005	0.0332521	11.71	4685	0.0126737	9.07	2.6237	1.3916	CCNA_02408	CCNA_02408	-61	-	downstream	CCNA_02409	CCNA_02409	-93	+	downstream
2556001	2556050	4482	0.0212757	7.19	2652	0.00717413	4.31	2.96561	1.56833	CCNA_02411	pleA	-25	-	downstream	CCNA_02412	CCNA_02412	-168	+	downstream
2563351	2563400	1700	0.00806975	2.21	2033	0.00549962	2.86	1.46733	0.553192											CCNA_R0057	CCNA_R0057	46	-	within
2568701	2568750	1920	0.00911408	2.61	2214	0.00598926	3.28	1.52174	0.60572											CCNA_R0058	CCNA_R0058	8	-	within
2577651	2577700	2009	0.00953655	2.77	2011	0.00544011	2.8	1.75301	0.809832	CCNA_02436	CCNA_02436	-144	-	downstream						CCNA_R0059	CCNA_R0059	53	+	within
2611701	2611750	2340	0.0111078	3.36	2160	0.00584318	3.15	1.90098	0.926745	CCNA_02467	pssZ	-105	-	downstream	CCNA_02469	CCNA_02469	-225	+	downstream
2647851	2647900	2110	0.010016	2.95	1735	0.00469348	2.16	2.13402	1.09358	CCNA_02497	CCNA_02497	-102	-	downstream	CCNA_02498	CCNA_02498	-148	+	downstream
2656601	2656650	2154	0.0102249	3.03	1659	0.00448789	1.98	2.27832	1.18797	CCNA_02506	CCNA_02506	-411	-	downstream	CCNA_02507	hfsE	-24	+	downstream	CCNA_R0062	CCNA_R0062	-117	-	downstream
2664901	2664950	3436	0.0163104	5.32	4147	0.0112184	7.81	1.4539	0.53993	CCNA_02513	hfsA	-78	-	downstream	CCNA_02514	hfsD	-8	+	downstream
2666051	2666100	2047	0.00971693	2.83	2775	0.00750686	4.59	1.29441	0.372291	CCNA_02515	CCNA_02515	-81	-	downstream
2672251	2672300	4075	0.0193437	6.47	2520	0.00681704	4	2.83755	1.50464	CCNA_02523	CCNA_02523	-105	+	downstream						CCNA_R0165	CCNA_R0165	82	-	within
2681151	2681200	6489	0.0308027	10.79	2972	0.00803978	5.06	3.83129	1.93783	CCNA_02534	CCNA_02534	-42	-	downstream	CCNA_02535	CCNA_02535	-137	+	downstream
2692201	2692250	1638	0.00777545	2.1	1553	0.00420114	1.73	1.8508	0.888146	CCNA_02543	CCNA_02543	-8	+	downstream
2696351	2696400	4600	0.0218358	7.41	2603	0.00704157	4.19	3.10099	1.63273	CCNA_02547	divK	-57	-	downstream	CCNA_02548	CCNA_02548	-65	+	downstream
2710551	2710600	2082	0.00988308	2.9	1640	0.00443649	1.94	2.22768	1.15554	CCNA_02562	stpA	-60	-	downstream
2727801	2727850	2350	0.0111553	3.38	2679	0.00724716	4.37	1.53926	0.622234	CCNA_02575	CCNA_02575	-294	-	downstream	CCNA_02576	CCNA_02576	-93	+	downstream
2749801	2749850	1711	0.00812197	2.23	794	0.00214791	-0.05	3.78134	1.9189	CCNA_02603	CCNA_02603	-4	-	downstream
2750251	2750300	1865	0.008853	2.51	783	0.00211815	-0.07	4.17959	2.06336	CCNA_02604	CCNA_02604	44	-	within
2773151	2773200	4844	0.0229941	7.84	3866	0.0104582	7.15	2.19866	1.13662	CCNA_03971	CCNA_03971	30	-	within	CCNA_02623	ftsZ	-70	-	downstream
2775801	2775850	6086	0.0288897	10.07	3012	0.00814799	5.15	3.54563	1.82604	CCNA_02625	ftsQ	-84	-	downstream
2787501	2787550	2323	0.0110271	3.33	2487	0.00672777	3.92	1.63904	0.71285	CCNA_02635	ftsW	-24	-	downstream	CCNA_02636	CCNA_02636	-68	+	downstream
2818601	2818650	2585	0.0122708	3.8	1805	0.00488284	2.32	2.51304	1.32943	CCNA_02664	fliX	-95	-	downstream	CCNA_02665	flgI	-136	+	downstream
2862251	2862300	2427	0.0115208	3.51	1870	0.00505868	2.47	2.27743	1.1874	CCNA_02705	cspC	-224	-	downstream
2868001	2868050	3615	0.0171601	5.64	3735	0.0101038	6.84	1.69837	0.764155											CCNA_R0069	CCNA_R0069	-416	-	downstream
2870351	2870400	2223	0.0105524	3.15	1754	0.00474488	2.2	2.22395	1.15313	CCNA_02710	CCNA_02710	-103	-	downstream	CCNA_02711	hfaA	-44	+	downstream
2879901	2879950	2362	0.0112122	3.4	1093	0.00295676	0.65	3.79206	1.92298	CCNA_02719	CCNA_02719	-12	+	downstream
2885801	2885850	2688	0.0127597	3.98	1635	0.00442296	1.92	2.88488	1.52851	CCNA_02722	CCNA_02722	-171	-	downstream	CCNA_02723	CCNA_02723	-6	+	downstream
2889851	2889900	5925	0.0281255	9.78	6252	0.0169128	12.74	1.66297	0.733765	CCNA_02726	CCNA_02726	-58	-	downstream	CCNA_03973	CCNA_03973	-122	+	downstream
2899801	2899850	1861	0.00883401	2.5	1998	0.00540494	2.77	1.63443	0.70879	CCNA_03974	CCNA_03974	71	-	within
2940401	2940450	3411	0.0161917	5.28	3783	0.0102337	6.96	1.5822	0.661931	CCNA_02782	CCNA_02782	29	-	within	CCNA_02783	CCNA_02783	-340	+	downstream
2973901	2973950	2824	0.0134053	4.23	4362	0.0118	8.31	1.13604	0.184019	CCNA_02816	CCNA_02816	-17	-	downstream
2975301	2975350	1995	0.00947009	2.74	2082	0.00563218	2.97	1.68143	0.749686	CCNA_02819	CCNA_02819	30	-	within	CCNA_02820	CCNA_02820	-40	+	downstream
3006751	3006800	5148	0.0244371	8.39	2990	0.00808847	5.1	3.02123	1.59513	CCNA_02852	CCNA_02852	-27	-	downstream
3056351	3056400	4864	0.023089	7.88	4274	0.0115619	8.11	1.99699	0.997824	CCNA_02901	CCNA_02901	-169	-	downstream
3082451	3082500	2541	0.0120619	3.72	1587	0.00429311	1.81	2.8096	1.49036	CCNA_02922	CCNA_02922	-13	-	downstream
3091901	3091950	1983	0.00941313	2.72	2091	0.00565652	2.99	1.66412	0.734759	CCNA_02931	CCNA_02931	-68	-	downstream	CCNA_02933	CCNA_02933	-339	+	downstream	CCNA_R0176	CCNA_R0176	-443	-	downstream
3097201	3097250	2403	0.0114068	3.47	2238	0.00605418	3.34	1.88412	0.913894	CCNA_02935	CCNA_02935	-54	-	downstream	CCNA_02936	CCNA_02936	-50	+	downstream
3099351	3099400	2322	0.0110223	3.33	1506	0.00407399	1.62	2.70553	1.43591	CCNA_02939	CCNA_02939	-56	+	downstream
3109201	3109250	2509	0.01191	3.66	1709	0.00462314	2.1	2.57617	1.36523	CCNA_02949	flmE	-21	+	downstream
3118701	3118750	3183	0.0151094	4.87	2566	0.00694148	4.1	2.17669	1.12213	CCNA_02961	CCNA_02961	-74	-	downstream	CCNA_03983	CCNA_03983	-50	+	downstream
3131851	3131900	2770	0.0131489	4.13	2193	0.00593245	3.23	2.21645	1.14825	CCNA_02976	CCNA_02976	-37	-	downstream	CCNA_02977	sigU	-188	+	downstream
3184751	3184800	1677	0.00796058	2.17	1331	0.00360059	1.21	2.21091	1.14464	CCNA_03029	CCNA_03029	-80	-	downstream	CCNA_03030	CCNA_03030	-77	+	downstream
3188001	3188050	2797	0.0132771	4.18	2246	0.00607582	3.36	2.18524	1.12779	CCNA_03032	CCNA_03032	-37	-	downstream	CCNA_03033	CCNA_03033	-47	+	downstream
3197701	3197750	3873	0.0183848	6.1	2798	0.00756908	4.65	2.42893	1.28032	CCNA_03041	cpaB	-79	-	downstream
3198351	3198400	2138	0.0101489	3	1607	0.00434722	1.86	2.33457	1.22316	CCNA_03042	cpaA	-27	-	downstream
3198751	3198800	5665	0.0268913	9.31	7442	0.0201319	15.53	1.33575	0.417653	CCNA_03043	pilA	-73	-	downstream	CCNA_03044	CCNA_03044	-244	+	downstream
3199501	3199550	2326	0.0110413	3.33	1185	0.00320563	0.87	3.44435	1.78423	CCNA_03045	CCNA_03045	-18	+	downstream
3215001	3215050	3479	0.0165145	5.4	2472	0.00668719	3.88	2.46957	1.30426	CCNA_03062	CCNA_03062	-117	-	downstream
3240751	3240800	2022	0.00959826	2.79	1219	0.00329761	0.95	2.91067	1.54135	CCNA_03092	CCNA_03092	-26	+	downstream
3247751	3247800	10101	0.0479486	17.25	8560	0.0231563	18.15	2.07065	1.05008	CCNA_03096	CCNA_03096	-91	-	downstream
3251101	3251150	1801	0.00854919	2.39	1326	0.00358706	1.2	2.38334	1.25298	CCNA_03099	CCNA_03099	-42	-	downstream
3260901	3260950	1729	0.00820741	2.27	1883	0.00509385	2.5	1.61124	0.688172	CCNA_03108	CCNA_03108	-69	-	downstream
3268001	3268050	2918	0.0138515	4.39	2896	0.00783419	4.88	1.76808	0.822187	CCNA_03119	CCNA_03119	-143	-	downstream	CCNA_03120	CCNA_03120	-50	+	downstream
3279701	3279750	9713	0.0461068	16.56	5262	0.0142346	10.42	3.23906	1.69557	CCNA_03130	ctrA	-78	-	downstream
3282751	3282800	3340	0.0158547	5.15	1925	0.00520746	2.6	3.04461	1.60626	CCNA_03135	fliI	-35	+	downstream
3284101	3284150	3969	0.0188405	6.28	1969	0.00532649	2.71	3.53713	1.82258	CCNA_03136	fliJ	-22	+	downstream
3294351	3294400	1680	0.00797482	2.18	1433	0.00387652	1.45	2.05721	1.04069	CCNA_03142	rpoD	-167	-	downstream						CCNA_R0183	CCNA_R0183	55	+	within
3353801	3353850	4734	0.0224719	7.65	3071	0.00830759	5.29	2.70498	1.43562	CCNA_03191	CCNA_03191	-152	-	downstream
3358601	3358650	8382	0.0397886	14.18	3770	0.0101985	6.93	3.90142	1.964	CCNA_03198	CCNA_03198	-34	-	downstream
3361651	3361700	3519	0.0167044	5.47	4090	0.0110642	7.68	1.50977	0.594332	CCNA_03200	CCNA_03200	-41	-	downstream
3413651	3413700	6912	0.0328107	11.54	3007	0.00813446	5.14	4.03354	2.01205	CCNA_03246	CCNA_03246	-240	-	downstream	CCNA_03247	CCNA_03247	-85	+	downstream
3415751	3415800	2481	0.0117771	3.61	2691	0.00727963	4.4	1.61782	0.694047	CCNA_03248	CCNA_03248	-93	+	downstream
3431751	3431800	1586	0.00752861	2.01	2157	0.00583506	3.15	1.29024	0.367635	CCNA_03262	CCNA_03262	-283	-	downstream	CCNA_03263	CCNA_03263	-189	+	downstream
3434901	3434950	3458	0.0164148	5.36	1647	0.00445542	1.95	3.68424	1.88137	CCNA_03265	CCNA_03265	-29	+	downstream
3438151	3438200	2685	0.0127455	3.98	2506	0.00677917	3.96	1.88009	0.910803	CCNA_03268	dgrB	6	-	within	CCNA_03269	CCNA_03269	-222	+	downstream
3467901	3467950	1714	0.00813621	2.24	1344	0.00363576	1.24	2.23783	1.1621	CCNA_03297	CCNA_03297	-86	+	downstream
3484251	3484300	3977	0.0188785	6.29	4050	0.010956	7.58	1.72312	0.785027	CCNA_03306	CCNA_03306	-234	-	downstream	CCNA_03308	CCNA_03308	-191	+	downstream
3487551	3487600	2161	0.0102581	3.04	1685	0.00455822	2.04	2.25046	1.17022	CCNA_03311	CCNA_03311	-241	-	downstream	CCNA_03312	CCNA_03312	-168	+	downstream	CCNA_R0076	CCNA_R0076	-67	-	downstream
3506551	3506600	39021	0.185229	69.03	11289	0.0305387	24.54	6.06539	2.6006	CCNA_03325	CCNA_03325	-63	-	downstream	CCNA_03326	CCNA_03326	-20	+	downstream
3526351	3526400	1675	0.00795108	2.17	2211	0.00598114	3.27	1.32936	0.41073	CCNA_03346	ruvC	-20	-	downstream	CCNA_03347	CCNA_03347	-106	+	downstream
3566401	3566450	7876	0.0373867	13.27	6340	0.0171508	12.95	2.17988	1.12425	CCNA_03395	CCNA_03395	-4	+	downstream
3568701	3568750	1912	0.0090761	2.59	1674	0.00452846	2.02	2.00423	1.00305	NO ANNO
3568851	3568900	3686	0.0174971	5.77	2357	0.0063761	3.62	2.74418	1.45637	CCNA_03397	CCNA_03397	-35	-	downstream
3572501	3572550	5817	0.0276128	9.58	5733	0.0155088	11.52	1.78046	0.832253	CCNA_03402	CCNA_03402	-319	-	downstream	CCNA_03404	rcdA	-145	+	downstream
3573951	3574000	2214	0.0105097	3.13	2067	0.0055916	2.94	1.87955	0.910385	CCNA_03405	CCNA_03405	-108	-	downstream	CCNA_03406	rpsU	-74	+	downstream
3578751	3578800	2706	0.0128451	4.01	3194	0.00864033	5.58	1.48665	0.572065	CCNA_03410	CCNA_03410	-206	-	downstream	CCNA_03906	CCNA_03906	-141	+	downstream
3590151	3590200	2600	0.012342	3.82	2523	0.00682516	4	1.80831	0.85464	CCNA_03423	CCNA_03423	-55	-	downstream	CCNA_03424	tacA	-79	+	downstream
3592451	3592500	18909	0.0897594	33.02	20644	0.0558456	46.45	1.60728	0.684618	CCNA_03426	CCNA_03426	-160	-	downstream
3593951	3594000	1942	0.00921851	2.65	1612	0.00436074	1.87	2.11398	1.07996	CCNA_03429	CCNA_03429	8	-	within	CCNA_03431	CCNA_03431	-343	+	downstream
3666451	3666500	4938	0.0234403	8.01	2650	0.00716871	4.3	3.2698	1.7092	CCNA_03507	pdeA	-62	-	downstream
3676551	3676600	3148	0.0149433	4.81	1526	0.0041281	1.67	3.6199	1.85595	CCNA_03518	coxB	-132	-	downstream	CCNA_03519	CCNA_03519	-243	+	downstream
3708751	3708800	3763	0.0178626	5.91	2516	0.00680622	3.99	2.62446	1.39202	CCNA_03552	CCNA_03552	-26	+	downstream
3720801	3720850	6744	0.0320132	11.24	4514	0.0122112	8.67	2.62163	1.39047	CCNA_03993	CCNA_03993	-9	-	downstream	CCNA_03567	CCNA_03567	-126	+	downstream
3740751	3740800	2244	0.0106521	3.19	1409	0.00381159	1.39	2.79465	1.48267	CCNA_03585	CCNA_03585	19	+	within	CCNA_03586	CCNA_03586	-355	+	downstream
3760251	3760300	4743	0.0225146	7.66	2277	0.00615968	3.43	3.65516	1.86993	CCNA_03605	CCNA_03605	-86	-	downstream
3762301	3762350	3261	0.0154797	5.01	2642	0.00714707	4.28	2.16588	1.11495	CCNA_03607	CCNA_03607	-86	-	downstream
3764101	3764150	2423	0.0115018	3.51	1869	0.00505597	2.47	2.27489	1.1858	CCNA_03609	CCNA_03609	-193	-	downstream
3786901	3786950	5268	0.0250067	8.6	4076	0.0110263	7.64	2.26792	1.18137	CCNA_03630	socA	-135	-	downstream	CCNA_03631	CCNA_03631	-60	+	downstream
3792301	3792350	1690	0.00802229	2.2	1361	0.00368174	1.28	2.17894	1.12362	NO ANNO
3798001	3798050	3101	0.0147202	4.72	3632	0.0098252	6.6	1.49821	0.583237											CCNA_R0087	CCNA_R0087	-383	-	downstream
3854251	3854300	3832	0.0181902	6.03	2584	0.00699017	4.15	2.60225	1.37976	CCNA_03687	CCNA_03687	-56	-	downstream
3854801	3854850	2188	0.0103862	3.09	1927	0.00521287	2.61	1.99242	0.994524	CCNA_03688	CCNA_03688	-60	-	downstream	CCNA_03689	CCNA_03689	-60	+	downstream
3856851	3856900	1742	0.00826912	2.29	1564	0.00423089	1.76	1.95446	0.966771	CCNA_03690	CCNA_03690	-78	-	downstream
3857851	3857900	5322	0.0252631	8.7	2245	0.00607312	3.35	4.15982	2.05652	CCNA_03692	CCNA_03692	40	+	within	CCNA_03691	kidO	-33	-	downstream
3874351	3874400	3085	0.0146442	4.69	2762	0.00747169	4.56	1.95996	0.970825	CCNA_03706	CCNA_03706	-311	+	downstream						CCNA_R0089	CCNA_R0089	-66	+	downstream
3876951	3877000	2184	0.0103673	3.08	1676	0.00453387	2.02	2.28662	1.19322	CCNA_03710	CCNA_03710	8	-	within
3879851	3879900	2783	0.0132107	4.15	2005	0.00542388	2.79	2.43565	1.28431	CCNA_03713	CCNA_03713	-37	-	downstream
3882751	3882800	4021	0.0190873	6.37	3159	0.00854565	5.49	2.23357	1.15935	CCNA_03717	CCNA_03717	-166	-	downstream	CCNA_03718	CCNA_03718	-246	+	downstream	CCNA_R0090	CCNA_R0090	76	-	within
3885001	3885050	2081	0.00987833	2.9	2666	0.007212	4.34	1.36971	0.453868	CCNA_03719	CCNA_03719	-44	-	downstream	CCNA_03721	gltD	-187	+	downstream
3924401	3924450	12499	0.0593317	21.55	6350	0.0171779	12.97	3.45396	1.78825	CCNA_03754	fzlA	-49	-	downstream
3955251	3955300	5655	0.0268438	9.29	3478	0.0094086	6.24	2.85311	1.51254	CCNA_03789	CCNA_03789	-69	-	downstream	CCNA_03790	CCNA_03790	-49	+	downstream
3968701	3968750	5929	0.0281445	9.78	2119	0.00573227	3.06	4.90983	2.29567	CCNA_03803	CCNA_03803	-33	+	downstream
3976501	3976550	5598	0.0265732	9.19	3681	0.00995775	6.72	2.6686	1.41608	CCNA_03813	creS	-90	+	downstream
3983801	3983850	7139	0.0338882	11.95	3598	0.00973322	6.52	3.48171	1.79979	CCNA_03819	ftsK	-43	+	downstream
4014851	4014900	1879	0.00891945	2.53	1560	0.00422007	1.75	2.11358	1.07969	CCNA_03848	CCNA_03848	-55	-	downstream	CCNA_03849	CCNA_03849	-90	+	downstream
4025251	4025300	2433	0.0115492	3.53	1851	0.00500728	2.43	2.30649	1.2057	CCNA_03863	CCNA_03863	-40	-	downstream	CCNA_03864	CCNA_03864	-214	+	downstream
4034851	4034900	1995	0.00947009	2.74	2139	0.00578637	3.1	1.63662	0.71072	CCNA_03871	gidA	-84	-	downstream
4042851	4042900	30618	0.145341	53.99	14345	0.0388057	31.7	3.74535	1.9051	CCNA_03879	hemE	-191	-	downstream

## Sheet: CtrA_WT
Start	End	Mut	Perc	Z	WT	Perc	Z	ratio(mut/wt)	log(ratio,2)	Gene	GeneName	Distance	Strand	Orientation	Gene	GeneName	Distance	Strand	Orientation	RNAGene	RNAGeneName	Distance	Strand	Orientation
51	100	21726	0.103131	38.07	11006	0.0297732	23.88			CCNA_00001	CCNA_00001	-127	+	downstream
4901	4950	1391	0.00660296	1.66	1731	0.00468266	2.15			CCNA_00007	CCNA_00007	-35	+	downstream						CCNA_R0095	CCNA_R0095	25	-	within
5301	5350	1479	0.00702069	1.82	2064	0.00558348	2.93			CCNA_00008	dnaA	-311	+	downstream						CCNA_R0095	CCNA_R0095	-375	-	downstream
48901	48950	2120	0.0100635	2.97	1813	0.00490448	2.34			CCNA_00044	CCNA_00044	-79	-	downstream	CCNA_00045	CCNA_00045	-180	+	downstream
52151	52200	3830	0.0181807	6.03	3020	0.00816963	5.17			CCNA_00048	metK	-50	-	downstream
52701	52750	1247	0.0059194	1.4	1752	0.00473947	2.2			CCNA_00049	hipB	-46	-	downstream
76151	76200	1837	0.00872008	2.46	2238	0.00605418	3.34													CCNA_R0001	CCNA_R0001	25	+	within
84001	84050	1031	0.00489407	1.02	1815	0.00490989	2.35			CCNA_00079	CCNA_00079	-132	-	downstream	CCNA_00080	CCNA_00080	-62	+	downstream
85001	85050	3724	0.0176775	5.84	2423	0.00655464	3.77			CCNA_00081	CCNA_00081	-53	-	downstream
96301	96350	4747	0.0225336	7.67	4394	0.0118865	8.39			CCNA_00086	gdhZ	-35	-	downstream
101901	101950	6200	0.0294309	10.27	4629	0.0125223	8.94			CCNA_00089	CCNA_00089	-30	-	downstream
106251	106300	2599	0.0123372	3.82	2774	0.00750416	4.59			CCNA_00094	hfsJ	-45	-	downstream
136651	136700	2178	0.0103388	3.07	2089	0.00565111	2.99			CCNA_00126	CCNA_00126	-84	-	downstream	CCNA_00127	CCNA_00127	-136	+	downstream
170851	170900	2092	0.00993054	2.92	2438	0.00659522	3.81			CCNA_00161	CCNA_00161	-76	+	downstream
172901	172950	4903	0.0232741	7.95	3009	0.00813987	5.14			CCNA_00163	CCNA_00163	-39	+	downstream
177851	177900	2361	0.0112075	3.4	2356	0.00637339	3.61			CCNA_00165	pssY	-130	-	downstream	CCNA_03915	CCNA_03915	-69	+	downstream
179151	179200	3915	0.0185842	6.18	3583	0.00969264	6.49			CCNA_00166	CCNA_00166	-105	-	downstream	CCNA_00167	CCNA_00167	-136	+	downstream
181151	181200	2036	0.00966472	2.81	2142	0.00579449	3.11			CCNA_00169	CCNA_00169	-204	+	downstream
200151	200200	1293	0.00613776	1.48	1683	0.00455281	2.04			CCNA_00185	CCNA_00185	-365	-	downstream						CCNA_R0003	CCNA_R0003	26	-	within
212051	212100	1545	0.00733398	1.94	1755	0.00474758	2.21			CCNA_00199	CCNA_00199	-312	+	downstream
217251	217300	1930	0.00916154	2.63	2061	0.00557537	2.92			CCNA_00203	CCNA_00203	-53	+	downstream
225051	225100	1621	0.00769475	2.07	1966	0.00531837	2.7			CCNA_00209	CCNA_00209	-148	-	downstream	CCNA_00210	CCNA_00210	-40	+	downstream
247951	248000	3965	0.0188215	6.27	2672	0.00722823	4.35			CCNA_00232	CCNA_00232	-22	-	downstream	CCNA_00233	CCNA_00233	-107	+	downstream
252301	252350	3905	0.0185367	6.16	2450	0.00662768	3.83			CCNA_00236	CCNA_00236	-17	-	downstream	CCNA_00237	chvI	-200	+	downstream
256801	256850	6883	0.032673	11.49	4960	0.0134177	9.71			CCNA_00243	CCNA_00243	-15	-	downstream	CCNA_00244	CCNA_00244	-128	+	downstream
261551	261600	1449	0.00687828	1.76	1740	0.00470701	2.17			CCNA_00250	CCNA_00250	-67	+	downstream
265801	265850	1485	0.00704917	1.83	1775	0.00480169	2.25			CCNA_00252	pbpX	-80	-	downstream	CCNA_00253	CCNA_00253	-174	+	downstream
271601	271650	1895	0.0089954	2.56	1876	0.00507491	2.49			CCNA_00257	CCNA_00257	-58	-	downstream
333101	333150	3756	0.0178294	5.89	3206	0.00867279	5.6			CCNA_00317	cgtA	-154	-	downstream	CCNA_00318	CCNA_00318	-54	+	downstream
335751	335800	1441	0.0068403	1.75	1965	0.00531567	2.7			CCNA_00321	CCNA_00321	-20	-	downstream	CCNA_00322	CCNA_00322	-184	+	downstream
354601	354650	1469	0.00697322	1.8	1760	0.00476111	2.22			CCNA_00342	odhA	-72	+	downstream
364251	364300	4257	0.0202076	6.79	1965	0.00531567	2.7			CCNA_00348	CCNA_00348	-54	-	downstream
366001	366050	9541	0.0452903	16.25	3472	0.00939237	6.23			CCNA_00350	CCNA_00350	-39	-	downstream	CCNA_00351	CCNA_00351	-87	+	downstream
369151	369200	2924	0.01388	4.4	2445	0.00661415	3.82			CCNA_00352	CCNA_00352	-20	-	downstream	CCNA_00353	CCNA_00353	-105	+	downstream
370401	370450	12877	0.061126	22.22	6041	0.016342	12.25			CCNA_00354	CCNA_00354	-20	+	downstream
371251	371300	5679	0.0269577	9.34	3256	0.00880805	5.72			CCNA_00355	CCNA_00355	-48	+	downstream
382651	382700	1775	0.00842577	2.35	2183	0.0059054	3.21			CCNA_00365	CCNA_00365	-20	-	downstream	CCNA_00366	CCNA_00366	-334	+	downstream
390551	390600	984	0.00467096	0.93	1711	0.00462856	2.1			CCNA_00374	CCNA_00374	-398	-	downstream	CCNA_00375	CCNA_00375	-24	+	downstream
399751	399800	9943	0.0471986	16.97	6892	0.0186441	14.24			CCNA_00382	ccrM	-62	-	downstream
435701	435750	1515	0.00719158	1.88	2527	0.00683598	4.01			NO ANNO
445451	445500	13674	0.0649093	23.65	6370	0.017232	13.02			CCNA_00438	CCNA_00438	-275	-	downstream	CCNA_00439	CCNA_00439	-22	+	downstream
458501	458550	1405	0.00666941	1.69	1823	0.00493153	2.36			NO ANNO
473751	473800	1836	0.00871533	2.46	2442	0.00660604	3.81			CCNA_03921	CCNA_03921	-479	+	downstream
475551	475600	1308	0.00620896	1.51	1737	0.00469889	2.16			CCNA_03998	CCNA_03998	43	+	within
477401	477450	2331	0.0110651	3.34	2529	0.00684139	4.02			CCNA_00464	CCNA_00464	-89	+	downstream
478251	478300	840	0.00398741	0.67	1745	0.00472053	2.18			NO ANNO
479151	479200	2806	0.0133198	4.19	3393	0.00917866	6.04			CCNA_00466	CCNA_00466	-16	+	downstream
479701	479750	2303	0.0109321	3.29	2554	0.00690902	4.08			NO ANNO
480451	480500	1885	0.00894793	2.54	2125	0.0057485	3.07			CCNA_00467	CCNA_00467	36	+	within
480801	480850	1791	0.00850172	2.38	1972	0.00533461	2.71			NO ANNO
482201	482250	1733	0.0082264	2.27	2162	0.00584859	3.16			CCNA_00468	CCNA_00468	-292	-	downstream
482951	483000	2324	0.0110318	3.33	2735	0.00739865	4.5			NO ANNO
483501	483550	1248	0.00592415	1.4	2048	0.0055402	2.89			CCNA_00469	CCNA_00469	-71	-	downstream	CCNA_03922	CCNA_03922	-273	+	downstream
484001	484050	1031	0.00489407	1.02	1774	0.00479898	2.25			NO ANNO
484551	484600	2724	0.0129306	4.05	3133	0.00847531	5.43			NO ANNO
485801	485850	1729	0.00820741	2.27	2083	0.00563488	2.97			NO ANNO
488351	488400	2406	0.0114211	3.48	2253	0.00609476	3.37			CCNA_00472	CCNA_00472	-206	-	downstream
495101	495150	1088	0.00516464	1.12	1850	0.00500457	2.43			CCNA_00478	CCNA_00478	18	-	within	CCNA_00479	CCNA_00479	-207	+	downstream
499151	499200	1318	0.00625643	1.53	1751	0.00473676	2.2													CCNA_R0007	CCNA_R0007	-1	-	downstream
500251	500300	4002	0.0189972	6.33	3004	0.00812635	5.13			CCNA_00483	CCNA_00483	-51	-	downstream
514051	514100	2454	0.0116489	3.56	1804	0.00488014	2.32			CCNA_00497	CCNA_00497	-223	+	downstream
520201	520250	1738	0.00825014	2.28	1829	0.00494777	2.38			CCNA_00504	CCNA_00504	-32	-	downstream	CCNA_00505	CCNA_00505	-173	+	downstream
527551	527600	936	0.00444311	0.85	1761	0.00476381	2.22			NO ANNO
535001	535050	3526	0.0167376	5.48	2502	0.00676835	3.95			CCNA_00519	CCNA_00519	-58	-	downstream
542401	542450	1363	0.00647004	1.61	1767	0.00478004	2.23			CCNA_00530	CCNA_00530	-156	+	downstream
546201	546250	2729	0.0129543	4.06	2329	0.00630035	3.55			CCNA_00533	hfsI	-38	-	downstream	CCNA_00534	CCNA_00534	-89	+	downstream
547601	547650	1885	0.00894793	2.54	1880	0.00508573	2.5			CCNA_00536	CCNA_00536	-206	+	downstream
556351	556400	2797	0.0132771	4.18	4827	0.0130579	9.4			CCNA_00538	CCNA_00538	-49	+	downstream
561701	561750	2403	0.0114068	3.47	1823	0.00493153	2.36			CCNA_00542	CCNA_00542	-61	-	downstream
582101	582150	2535	0.0120334	3.71	2246	0.00607582	3.36			CCNA_00565	CCNA_00565	-347	-	downstream
673951	674000	1528	0.00725328	1.91	2175	0.00588376	3.19			CCNA_00628	cheY	-204	-	downstream	CCNA_00629	CCNA_00629	-388	+	downstream
681901	681950	1286	0.00610453	1.47	1887	0.00510467	2.51			CCNA_00635	CCNA_00635	-131	+	downstream
691801	691850	1851	0.00878654	2.48	2296	0.00621108	3.47			CCNA_00639	CCNA_00639	-74	-	downstream
708201	708250	1517	0.00720107	1.89	1778	0.0048098	2.26													CCNA_R0009	CCNA_R0009	7	+	within
713401	713450	1129	0.00535927	1.19	1749	0.00473135	2.19			CCNA_00658	CCNA_00658	-452	+	downstream
749101	749150	1691	0.00802703	2.2	1696	0.00458798	2.07			CCNA_00691	CCNA_00691	-224	-	downstream	CCNA_00692	CCNA_00692	-41	+	downstream
757201	757250	6873	0.0326255	11.47	5612	0.0151814	11.24													CCNA_R0116	CCNA_R0116	38	-	within
758001	758050	1288	0.00611403	1.48	1747	0.00472594	2.19			CCNA_00698	CCNA_00698	-210	-	downstream	CCNA_00699	CCNA_00699	-56	+	downstream
770901	770950	1383	0.00656498	1.65	1746	0.00472324	2.18			CCNA_00714	CCNA_00714	-216	-	downstream
772601	772650	987	0.0046852	0.94	1691	0.00457445	2.06													CCNA_R0117	CCNA_R0117	-3	+	downstream
773551	773600	1907	0.00905237	2.58	2289	0.00619215	3.46			NO ANNO
783751	783800	2685	0.0127455	3.98	1998	0.00540494	2.77			CCNA_00728	CCNA_00728	-21	+	downstream
785001	785050	5367	0.0254767	8.78	2700	0.00730397	4.42			CCNA_00729	CCNA_00729	-29	+	downstream
798251	798300	3307	0.0156981	5.09	2963	0.00801543	5.03			CCNA_00738	CCNA_00738	-165	-	downstream
804901	804950	1402	0.00665517	1.68	1922	0.00519935	2.6			CCNA_00747	tipF	28	-	within	CCNA_00748	CCNA_00748	-239	+	downstream
837801	837850	3171	0.0150525	4.85	2228	0.00602713	3.31			CCNA_00777	CCNA_00777	-39	-	downstream
840151	840200	1588	0.0075381	2.01	2136	0.00577825	3.1			CCNA_00778	CCNA_00778	-397	-	downstream	CCNA_00779	CCNA_00779	-170	+	downstream	CCNA_R0014	CCNA_R0014	38	+	within
841751	841800	2009	0.00953655	2.77	1805	0.00488284	2.32			CCNA_00780	CCNA_00780	-89	-	downstream	CCNA_00781	cpdR	-63	+	downstream
842301	842350	2525	0.011986	3.69	2368	0.00640586	3.64													CCNA_R0015	CCNA_R0015	21	+	within
851451	851500	5204	0.0247029	8.49	3230	0.00873772	5.66			CCNA_00787	motA	-55	-	downstream	CCNA_00788	CCNA_00788	-79	+	downstream
867751	867800	2447	0.0116157	3.55	2160	0.00584318	3.15			CCNA_00803	CCNA_00803	-79	+	downstream
868901	868950	1242	0.00589567	1.39	2280	0.0061678	3.43			CCNA_00804	CCNA_00804	-66	-	downstream
872351	872400	1283	0.00609029	1.47	2026	0.00548069	2.84			CCNA_00808	CCNA_00808	-65	-	downstream
899551	899600	5218	0.0247694	8.51	4569	0.0123599	8.8			CCNA_03942	CCNA_03942	-85	-	downstream	CCNA_00834	fljM	-87	+	downstream
900901	900950	1617	0.00767576	2.06	2758	0.00746087	4.55			CCNA_00835	fljN	-109	+	downstream
902001	902050	1319	0.00626118	1.53	2359	0.00638151	3.62			CCNA_00836	fljO	-166	+	downstream
920751	920800	3839	0.0182234	6.04	2324	0.00628683	3.54			CCNA_00846	CCNA_00846	-385	-	downstream	CCNA_00847	CCNA_00847	-61	+	downstream	CCNA_R0019	CCNA_R0019	-23	-	downstream
938901	938950	7765	0.0368598	13.07	7101	0.0192095	14.73			CCNA_00860	hfiA	-70	-	downstream						CCNA_R0124	CCNA_R0124	-7	+	downstream
954001	954050	2440	0.0115825	3.54	1875	0.0050722	2.49			CCNA_00875	CCNA_00875	-101	-	downstream
972601	972650	2529	0.012005	3.7	2566	0.00694148	4.1			CCNA_00893	CCNA_00893	-113	+	downstream
1026351	1026400	4602	0.0218453	7.41	5123	0.0138586	10.09			CCNA_00948	sciP	-64	+	downstream
1026901	1026950	2043	0.00969795	2.83	2689	0.00727422	4.39			CCNA_00950	fliF	-59	+	downstream
1050951	1051000	1306	0.00619947	1.51	1931	0.00522369	2.62			CCNA_00973	CCNA_00973	-193	-	downstream	CCNA_00974	CCNA_00974	-413	+	downstream
1057201	1057250	2294	0.0108894	3.28	2843	0.00769081	4.75			CCNA_00976	sppA	-439	-	downstream	CCNA_00977	CCNA_00977	-144	+	downstream	CCNA_R0022	CCNA_R0022	24	+	within	CCNA_R0021	CCNA_R0021	-189	-	downstream
1061601	1061650	1413	0.00670739	1.7	1896	0.00512901	2.54			CCNA_00982	CCNA_00982	3	+	within
1081201	1081250	1100	0.00522161	1.14	1845	0.00499105	2.42			CCNA_00998	CCNA_00998	-142	+	downstream
1081901	1081950	2171	0.0103056	3.06	2784	0.00753121	4.62			CCNA_00999	mopJ	-59	+	downstream
1085151	1085200	7357	0.0349231	12.34	4825	0.0130525	9.4			CCNA_01003	fliO	-94	-	downstream	CCNA_01004	flgB	-21	+	downstream
1112701	1112750	1200	0.0056963	1.32	1814	0.00490719	2.34			CCNA_01025	CCNA_01025	22	-	within
1159601	1159650	2056	0.00975966	2.85	2176	0.00588646	3.19			CCNA_01058	CCNA_01058	-196	-	downstream	CCNA_01059	rsaA	-68	+	downstream
1171101	1171150	1817	0.00862514	2.42	1914	0.00517771	2.58			CCNA_01067	rsaFa	-27	+	downstream
1176151	1176200	1970	0.00935142	2.7	2387	0.00645725	3.69													CCNA_R0131	CCNA_R0131	-75	+	downstream
1188451	1188500	1227	0.00582446	1.37	1995	0.00539682	2.77			CCNA_01084	CCNA_01084	-398	+	downstream
1189151	1189200	1325	0.00628966	1.54	1944	0.00525886	2.65			NO ANNO
1190801	1190850	2397	0.0113784	3.46	1889	0.00511008	2.52			NO ANNO
1193201	1193250	4086	0.0193959	6.49	3357	0.00908127	5.96			CCNA_01086	lepA	-112	-	downstream	CCNA_01087	CCNA_01087	-51	+	downstream
1204001	1204050	921	0.00437191	0.82	1773	0.00479628	2.25			CCNA_01098	CCNA_01098	-41	-	downstream
1213751	1213800	2220	0.0105381	3.14	2348	0.00635175	3.59			CCNA_01108	CCNA_01108	-264	-	downstream	CCNA_01109	CCNA_01109	-206	+	downstream	CCNA_R0027	CCNA_R0027	-33	+	downstream
1223651	1223700	2178	0.0103388	3.07	1703	0.00460691	2.08			CCNA_01117	CCNA_01117	-480	-	downstream	CCNA_01119	CCNA_01119	-47	+	downstream
1231451	1231500	36864	0.17499	65.17	28447	0.0769541	64.73			CCNA_01125	CCNA_01125	-248	-	downstream	CCNA_03890	CCNA_03890	-134	+	downstream
1233401	1233450	4778	0.0226808	7.72	3093	0.00836711	5.34			CCNA_01129	fliQ	-79	+	downstream
1244951	1245000	1960	0.00930395	2.68	1958	0.00529673	2.68			CCNA_01140	CCNA_01140	-76	-	downstream	CCNA_01141	recA	-188	+	downstream
1262801	1262850	3463	0.0164386	5.37	2625	0.00710109	4.24			CCNA_01157	CCNA_01157	-32	+	downstream
1272501	1272550	3717	0.0176443	5.82	3244	0.00877559	5.69			CCNA_01163	CCNA_01163	-64	+	downstream
1291651	1291700	1484	0.00704442	1.83	2106	0.0056971	3.03			CCNA_01170	CCNA_01170	-320	-	downstream	CCNA_01171	shpA	-78	+	downstream	CCNA_R0028	CCNA_R0028	-7	-	downstream
1304651	1304700	3410	0.016187	5.27	2580	0.00697935	4.14			CCNA_01185	CCNA_01185	-232	-	downstream	CCNA_01186	CCNA_01186	-30	+	downstream
1397401	1397450	3502	0.0166237	5.44	2419	0.00654382	3.76			CCNA_01268	CCNA_01268	-154	-	downstream	CCNA_01269	CCNA_01269	-127	+	downstream
1404901	1404950	5199	0.0246792	8.48	3967	0.0107314	7.39			CCNA_01278	CCNA_01278	-44	-	downstream
1406951	1407000	2893	0.0137328	4.35	2115	0.00572145	3.05			CCNA_01280	spmY	-77	-	downstream	CCNA_01281	glpK	-89	+	downstream
1423201	1423250	1636	0.00776595	2.1	2107	0.0056998	3.03			CCNA_01297	CCNA_01297	-235	-	downstream	CCNA_01298	CCNA_01298	-263	+	downstream	CCNA_R0030	CCNA_R0030	61	+	within	CCNA_R0031	CCNA_R0031	-135	+	downstream
1431151	1431200	2242	0.0106426	3.18	2266	0.00612993	3.4			CCNA_01304	CCNA_01304	46	+	within	CCNA_01305	rpsJ	-168	+	downstream
1443201	1443250	2050	0.00973117	2.84	2240	0.00605959	3.34			CCNA_01328	rpsM	-180	+	downstream
1481751	1481800	3367	0.0159829	5.2	3262	0.00882428	5.74			CCNA_01365	perP	-61	-	downstream
1491601	1491650	9043	0.0429264	15.36	6852	0.0185359	14.15													CCNA_R0032	CCNA_R0032	-17	+	downstream
1538501	1538550	3020	0.0143357	4.58	2863	0.00774492	4.8			CCNA_01421	CCNA_01421	-56	+	downstream
1540601	1540650	1296	0.006152	1.49	1778	0.0048098	2.26			CCNA_01424	CCNA_01424	-47	+	downstream
1544251	1544300	2216	0.0105192	3.14	2114	0.00571874	3.05			CCNA_01426	CCNA_01426	-83	-	downstream
1564951	1565000	1986	0.00942737	2.73	2057	0.00556455	2.91			CCNA_01451	cspD	-268	+	downstream						CCNA_R0037	CCNA_R0037	-21	+	downstream
1572551	1572600	6258	0.0297062	10.37	2497	0.00675482	3.94			CCNA_01464	CCNA_01464	-192	-	downstream	CCNA_01465	CCNA_01465	-31	+	downstream
1634101	1634150	8200	0.0389247	13.85	5315	0.014378	10.54			CCNA_01524	flbA	-58	-	downstream	CCNA_01525	flbT	-141	+	downstream
1636201	1636250	1400	0.00664568	1.68	1886	0.00510196	2.51			CCNA_01528	fljK	-134	+	downstream
1637701	1637750	5757	0.027328	9.48	3900	0.0105502	7.23			CCNA_01530	fljJ	-116	+	downstream
1639301	1639350	2506	0.0118958	3.66	1984	0.00536707	2.74			CCNA_01532	flaY	-52	+	downstream
1643601	1643650	1876	0.00890521	2.53	1968	0.00532379	2.7			CCNA_01535	CCNA_01535	-40	+	downstream
1765551	1765600	3787	0.0179766	5.95	2751	0.00744194	4.54			CCNA_01644	CCNA_01644	-23	-	downstream	CCNA_01645	CCNA_01645	-92	+	downstream
1793451	1793500	2579	0.0122423	3.79	1784	0.00482603	2.27			CCNA_01671	dgrA	-99	+	downstream
1812851	1812900	2324	0.0110318	3.33	2453	0.0066358	3.84			CCNA_01685	CCNA_01685	-31	-	downstream	CCNA_01686	CCNA_01686	-131	+	downstream
1856301	1856350	2429	0.0115303	3.52	1781	0.00481792	2.27			CCNA_01727	CCNA_01727	-91	-	downstream
1906851	1906900	2000	0.00949383	2.75	2403	0.00650054	3.72			CCNA_01779	CCNA_01779	-77	-	downstream
1912501	1912550	1368	0.00649378	1.62	1787	0.00483415	2.28			CCNA_01784	CCNA_01784	94	-	within	CCNA_01783	hdaA	-475	-	downstream
1923451	1923500	4670	0.0221681	7.53	3174	0.00858623	5.53			CCNA_01797	ftsB	-14	+	downstream
2072551	2072600	6428	0.0305132	10.68	3138	0.00848884	5.44			CCNA_01925	CCNA_01925	-149	-	downstream	CCNA_01926	dgcB	-45	+	downstream
2086401	2086450	1227	0.00582446	1.37	1754	0.00474488	2.2													CCNA_R0152	CCNA_R0152	0	+	within
2090201	2090250	9374	0.0444976	15.95	7829	0.0211788	16.43			CCNA_01948	CCNA_01948	-138	+	downstream
2097001	2097050	2287	0.0108562	3.26	1773	0.00479628	2.25			CCNA_01952	CCNA_01952	-56	-	downstream	CCNA_03959	CCNA_03959	-313	+	downstream
2108151	2108200	2420	0.0114875	3.5	2273	0.00614886	3.42			CCNA_01964	CCNA_01964	-233	-	downstream	CCNA_01966	CCNA_01966	-47	+	downstream
2132201	2132250	3008	0.0142787	4.56	2188	0.00591892	3.22			CCNA_01985	CCNA_01985	-24	-	downstream
2177601	2177650	1549	0.00735297	1.94	1798	0.00486391	2.31			CCNA_02033	nuoA	-153	-	downstream	CCNA_02034	CCNA_02034	-323	+	downstream	CCNA_R0045	CCNA_R0045	-47	+	downstream	CCNA_R0046	CCNA_R0046	-188	+	downstream
2185201	2185250	4253	0.0201886	6.78	2211	0.00598114	3.27			CCNA_02039	clpX	-97	-	downstream	CCNA_02040	CCNA_02040	-239	+	downstream
2186901	2186950	4161	0.0197519	6.62	4035	0.0109154	7.55			CCNA_02041	clpP	-73	-	downstream
2210351	2210400	1770	0.00840204	2.34	2236	0.00604877	3.33			CCNA_02060	CCNA_02060	-101	-	downstream	CCNA_02061	CCNA_02061	-63	+	downstream
2226901	2226950	2850	0.0135287	4.27	2926	0.00791534	4.95			CCNA_02075	dipM	-44	-	downstream
2230101	2230150	3520	0.0167091	5.47	3709	0.0100335	6.78			CCNA_02078	serS	-250	-	downstream	CCNA_03896	CCNA_03896	-117	+	downstream
2237601	2237650	1276	0.00605706	1.45	1722	0.00465831	2.13			CCNA_02087	CCNA_02087	-84	-	downstream	CCNA_02088	CCNA_02088	-5	+	downstream
2253401	2253450	5810	0.0275796	9.57	2177	0.00588917	3.19			CCNA_02105	CCNA_02105	-37	-	downstream
2263501	2263550	1794	0.00851596	2.38	1963	0.00531026	2.69			CCNA_02114	CCNA_02114	-10	-	downstream	CCNA_02115	CCNA_02115	-444	+	downstream
2279301	2279350	7018	0.0333138	11.73	4503	0.0121814	8.64			CCNA_02125	podJ	-129	-	downstream	CCNA_02126	CCNA_02126	-80	+	downstream
2300601	2300650	4585	0.0217646	7.38	3255	0.00880535	5.72			CCNA_02141	fliL	-80	-	downstream	CCNA_02142	flgF	-147	+	downstream
2324651	2324700	2304	0.0109369	3.29	2567	0.00694419	4.11			CCNA_02171	CCNA_02171	-95	-	downstream	CCNA_02172	CCNA_02172	-215	+	downstream
2374701	2374750	1152	0.00546845	1.23	1730	0.00467995	2.15			CCNA_02225	CCNA_02225	-68	-	downstream
2391751	2391800	3525	0.0167329	5.48	2642	0.00714707	4.28			CCNA_02242	CCNA_02242	-215	-	downstream	CCNA_02243	CCNA_02243	-34	+	downstream
2396051	2396100	6554	0.0311113	10.9	5769	0.0156062	11.61			CCNA_02246	mipZ	-59	-	downstream	CCNA_02247	CCNA_02247	-139	+	downstream
2408951	2409000	1553	0.00737196	1.95	1801	0.00487202	2.31			CCNA_02256	CCNA_02256	-225	-	downstream	CCNA_02258	CCNA_02258	-418	+	downstream	CCNA_R0052	CCNA_R0052	8	-	within
2432751	2432800	1446	0.00686404	1.76	1796	0.0048585	2.3			CCNA_02282	CCNA_02282	-73	+	downstream
2435651	2435700	1943	0.00922325	2.65	2610	0.00706051	4.21			CCNA_02286	CCNA_02286	-89	-	downstream	CCNA_02287	CCNA_02287	-79	+	downstream
2470301	2470350	1155	0.00548269	1.24	1934	0.00523181	2.62			CCNA_02327	CCNA_02327	-130	-	downstream	CCNA_02328	gcrA	-109	+	downstream
2473851	2473900	2670	0.0126743	3.95	2087	0.0056457	2.98			CCNA_02332	CCNA_02332	-88	+	downstream
2482701	2482750	3603	0.0171031	5.62	2798	0.00756908	4.65			CCNA_02342	CCNA_02342	-44	-	downstream
2484051	2484100	4293	0.0203785	6.86	3483	0.00942213	6.25			CCNA_02343	CCNA_02343	-32	-	downstream
2505101	2505150	4936	0.0234308	8.01	2753	0.00744735	4.54			CCNA_02364	CCNA_02364	-44	-	downstream
2535101	2535150	1432	0.00679758	1.73	1707	0.00461773	2.09			CCNA_02391	CCNA_02391	-204	+	downstream						CCNA_R0056	CCNA_R0056	61	+	within
2546151	2546200	5226	0.0248074	8.53	4709	0.0127387	9.13			CCNA_02402	CCNA_02402	-24	-	downstream	CCNA_02403	CCNA_02403	-191	+	downstream
2551901	2551950	7005	0.0332521	11.71	4685	0.0126737	9.07			CCNA_02408	CCNA_02408	-61	-	downstream	CCNA_02409	CCNA_02409	-93	+	downstream
2556001	2556050	4482	0.0212757	7.19	2652	0.00717413	4.31			CCNA_02411	pleA	-25	-	downstream	CCNA_02412	CCNA_02412	-168	+	downstream
2559351	2559400	1229	0.00583396	1.37	1797	0.0048612	2.3			CCNA_02414	CCNA_02414	-167	-	downstream	CCNA_02415	CCNA_02415	-47	+	downstream
2560051	2560100	1350	0.00640833	1.59	1868	0.00505327	2.47			CCNA_02416	CCNA_02416	-61	+	downstream						CCNA_R0163	CCNA_R0163	-33	-	downstream
2563351	2563400	1700	0.00806975	2.21	2033	0.00549962	2.86													CCNA_R0057	CCNA_R0057	46	-	within
2565801	2565850	1453	0.00689727	1.77	1870	0.00505868	2.47			CCNA_02421	exbB	-185	-	downstream
2568701	2568750	1920	0.00911408	2.61	2214	0.00598926	3.28													CCNA_R0058	CCNA_R0058	8	-	within
2577651	2577700	2009	0.00953655	2.77	2011	0.00544011	2.8			CCNA_02436	CCNA_02436	-144	-	downstream						CCNA_R0059	CCNA_R0059	53	+	within
2611651	2611700	2124	0.0100824	2.97	2173	0.00587835	3.18			CCNA_02467	pssZ	-55	-	downstream	CCNA_02469	CCNA_02469	-275	+	downstream
2647851	2647900	2110	0.010016	2.95	1735	0.00469348	2.16			CCNA_02497	CCNA_02497	-102	-	downstream	CCNA_02498	CCNA_02498	-148	+	downstream
2656501	2656550	1988	0.00943687	2.73	2279	0.00616509	3.43			CCNA_02506	CCNA_02506	-311	-	downstream	CCNA_02507	hfsE	-124	+	downstream	CCNA_R0062	CCNA_R0062	-17	-	downstream
2664901	2664950	3436	0.0163104	5.32	4147	0.0112184	7.81			CCNA_02513	hfsA	-78	-	downstream	CCNA_02514	hfsD	-8	+	downstream
2666051	2666100	2047	0.00971693	2.83	2775	0.00750686	4.59			CCNA_02515	CCNA_02515	-81	-	downstream
2672251	2672300	4075	0.0193437	6.47	2520	0.00681704	4			CCNA_02523	CCNA_02523	-105	+	downstream						CCNA_R0165	CCNA_R0165	82	-	within
2681151	2681200	6489	0.0308027	10.79	2972	0.00803978	5.06			CCNA_02534	CCNA_02534	-42	-	downstream	CCNA_02535	CCNA_02535	-137	+	downstream
2692151	2692200	1378	0.00654125	1.64	1735	0.00469348	2.16			CCNA_02543	CCNA_02543	-58	+	downstream
2696351	2696400	4600	0.0218358	7.41	2603	0.00704157	4.19			CCNA_02547	divK	-57	-	downstream	CCNA_02548	CCNA_02548	-65	+	downstream
2727751	2727800	2089	0.0099163	2.91	3178	0.00859705	5.54			CCNA_02575	CCNA_02575	-244	-	downstream	CCNA_02576	CCNA_02576	-143	+	downstream
2739251	2739300	1342	0.00637036	1.57	1702	0.00460421	2.08			CCNA_02588	CCNA_02588	-69	-	downstream	CCNA_02589	CCNA_02589	-91	+	downstream
2773201	2773250	4129	0.0196	6.56	4043	0.010937	7.56			CCNA_03971	CCNA_03971	-20	-	downstream
2775851	2775900	5236	0.0248548	8.54	3582	0.00968994	6.49			CCNA_02625	ftsQ	-134	-	downstream
2787501	2787550	2323	0.0110271	3.33	2487	0.00672777	3.92			CCNA_02635	ftsW	-24	-	downstream	CCNA_02636	CCNA_02636	-68	+	downstream
2818601	2818650	2585	0.0122708	3.8	1805	0.00488284	2.32			CCNA_02664	fliX	-95	-	downstream	CCNA_02665	flgI	-136	+	downstream
2862201	2862250	1859	0.00882451	2.5	2093	0.00566193	3			CCNA_02705	cspC	-174	-	downstream
2868051	2868100	3567	0.0169322	5.56	3762	0.0101769	6.91			CCNA_02708	CCNA_02708	-470	+	downstream						CCNA_R0069	CCNA_R0069	-466	-	downstream
2870301	2870350	2165	0.0102771	3.05	2091	0.00565652	2.99			CCNA_02710	CCNA_02710	-53	-	downstream	CCNA_02711	hfaA	-94	+	downstream
2885851	2885900	1986	0.00942737	2.73	1759	0.0047584	2.21			CCNA_02723	CCNA_02723	44	+	within	CCNA_02722	CCNA_02722	-221	-	downstream
2889851	2889900	5925	0.0281255	9.78	6252	0.0169128	12.74			CCNA_02726	CCNA_02726	-58	-	downstream	CCNA_03973	CCNA_03973	-122	+	downstream
2891001	2891050	1438	0.00682606	1.74	1700	0.0045988	2.08			CCNA_02728	CCNA_02728	-82	+	downstream
2899801	2899850	1861	0.00883401	2.5	1998	0.00540494	2.77			CCNA_03974	CCNA_03974	71	-	within
2939351	2939400	1101	0.00522635	1.14	1803	0.00487743	2.32			CCNA_02781	CCNA_02781	25	+	within
2940401	2940450	3411	0.0161917	5.28	3783	0.0102337	6.96			CCNA_02782	CCNA_02782	29	-	within	CCNA_02783	CCNA_02783	-340	+	downstream
2973901	2973950	2824	0.0134053	4.23	4362	0.0118	8.31			CCNA_02816	CCNA_02816	-17	-	downstream
2975301	2975350	1995	0.00947009	2.74	2082	0.00563218	2.97			CCNA_02819	CCNA_02819	30	-	within	CCNA_02820	CCNA_02820	-40	+	downstream
2979651	2979700	1314	0.00623745	1.52	2265	0.00612722	3.4			CCNA_02822	CCNA_02822	-12	-	downstream	CCNA_03979	CCNA_03979	-15	+	downstream
3006751	3006800	5148	0.0244371	8.39	2990	0.00808847	5.1			CCNA_02852	CCNA_02852	-27	-	downstream
3047001	3047050	879	0.00417254	0.74	1717	0.00464479	2.12			CCNA_02895	CCNA_02895	-269	-	downstream	CCNA_02896	CCNA_02896	-189	+	downstream
3056251	3056300	4208	0.019975	6.7	4755	0.0128631	9.23			CCNA_02901	CCNA_02901	-69	-	downstream
3082501	3082550	1996	0.00947484	2.74	1688	0.00456634	2.05			CCNA_02922	CCNA_02922	-63	-	downstream
3091901	3091950	1983	0.00941313	2.72	2091	0.00565652	2.99			CCNA_02931	CCNA_02931	-68	-	downstream	CCNA_02933	CCNA_02933	-339	+	downstream	CCNA_R0176	CCNA_R0176	-443	-	downstream
3094101	3094150	703	0.00333708	0.43	1841	0.00498023	2.41			CCNA_02934	CCNA_02934	-2	+	downstream
3097201	3097250	2403	0.0114068	3.47	2238	0.00605418	3.34			CCNA_02935	CCNA_02935	-54	-	downstream	CCNA_02936	CCNA_02936	-50	+	downstream
3109201	3109250	2509	0.01191	3.66	1709	0.00462314	2.1			CCNA_02949	flmE	-21	+	downstream
3118701	3118750	3183	0.0151094	4.87	2566	0.00694148	4.1			CCNA_02961	CCNA_02961	-74	-	downstream	CCNA_03983	CCNA_03983	-50	+	downstream
3131851	3131900	2770	0.0131489	4.13	2193	0.00593245	3.23			CCNA_02976	CCNA_02976	-37	-	downstream	CCNA_02977	sigU	-188	+	downstream
3137001	3137050	1237	0.00587193	1.38	1832	0.00495588	2.39			CCNA_02982	CCNA_02982	-87	+	downstream
3188001	3188050	2797	0.0132771	4.18	2246	0.00607582	3.36			CCNA_03032	CCNA_03032	-37	-	downstream	CCNA_03033	CCNA_03033	-47	+	downstream
3197751	3197800	3437	0.0163151	5.32	2995	0.008102	5.11			CCNA_03041	cpaB	-129	-	downstream
3198451	3198500	1351	0.00641308	1.59	1786	0.00483144	2.28			CCNA_03042	cpaA	-127	-	downstream
3198751	3198800	5665	0.0268913	9.31	7442	0.0201319	15.53			CCNA_03043	pilA	-73	-	downstream	CCNA_03044	CCNA_03044	-244	+	downstream
3214951	3215000	2926	0.0138895	4.41	2655	0.00718224	4.31			CCNA_03062	CCNA_03062	-67	-	downstream
3230601	3230650	1551	0.00736246	1.95	1947	0.00526698	2.65			CCNA_03082	CCNA_03082	-28	-	downstream
3247751	3247800	10101	0.0479486	17.25	8560	0.0231563	18.15			CCNA_03096	CCNA_03096	-91	-	downstream
3260951	3261000	1628	0.00772798	2.08	2157	0.00583506	3.15			CCNA_03108	CCNA_03108	-119	-	downstream
3268001	3268050	2918	0.0138515	4.39	2896	0.00783419	4.88			CCNA_03119	CCNA_03119	-143	-	downstream	CCNA_03120	CCNA_03120	-50	+	downstream
3279601	3279650	5331	0.0253058	8.71	6402	0.0173185	13.09			CCNA_03130	ctrA	22	-	within
3282751	3282800	3340	0.0158547	5.15	1925	0.00520746	2.6			CCNA_03135	fliI	-35	+	downstream
3284051	3284100	3853	0.0182899	6.07	2449	0.00662497	3.83			CCNA_03136	fliJ	-72	+	downstream
3353801	3353850	4734	0.0224719	7.65	3071	0.00830759	5.29			CCNA_03191	CCNA_03191	-152	-	downstream
3358601	3358650	8382	0.0397886	14.18	3770	0.0101985	6.93			CCNA_03198	CCNA_03198	-34	-	downstream
3361651	3361700	3519	0.0167044	5.47	4090	0.0110642	7.68			CCNA_03200	CCNA_03200	-41	-	downstream
3413601	3413650	6404	0.0303992	10.64	3494	0.00945188	6.28			CCNA_03246	CCNA_03246	-190	-	downstream	CCNA_03247	CCNA_03247	-135	+	downstream
3415751	3415800	2481	0.0117771	3.61	2691	0.00727963	4.4			CCNA_03248	CCNA_03248	-93	+	downstream
3418651	3418700	1177	0.00558712	1.28	1897	0.00513172	2.54			CCNA_03249	CCNA_03249	-65	+	downstream
3431751	3431800	1586	0.00752861	2.01	2157	0.00583506	3.15			CCNA_03262	CCNA_03262	-283	-	downstream	CCNA_03263	CCNA_03263	-189	+	downstream
3438151	3438200	2685	0.0127455	3.98	2506	0.00677917	3.96			CCNA_03268	dgrB	6	-	within	CCNA_03269	CCNA_03269	-222	+	downstream
3450951	3451000	1317	0.00625169	1.53	1733	0.00468807	2.15			CCNA_03280	CCNA_03280	-32	-	downstream	CCNA_03281	CCNA_03281	-111	+	downstream
3456801	3456850	696	0.00330385	0.42	1764	0.00477193	2.23			CCNA_03288	CCNA_03288	7	+	within	CCNA_03287	CCNA_03287	-84	-	downstream	CCNA_03289	CCNA_03289	-186	+	downstream
3459001	3459050	1453	0.00689727	1.77	1750	0.00473406	2.19			CCNA_03291	CCNA_03291	-78	-	downstream
3480951	3481000	1189	0.00564408	1.3	1758	0.0047557	2.21			CCNA_03303	CCNA_03303	-105	-	downstream
3483501	3483550	1084	0.00514566	1.11	1687	0.00456363	2.05			CCNA_03304	CCNA_03304	-457	-	downstream
3484301	3484350	3469	0.0164671	5.38	4587	0.0124086	8.84			CCNA_03306	CCNA_03306	-284	-	downstream	CCNA_03308	CCNA_03308	-141	+	downstream
3487501	3487550	1873	0.00889097	2.52	1842	0.00498293	2.41			CCNA_03311	CCNA_03311	-191	-	downstream	CCNA_03312	CCNA_03312	-218	+	downstream	CCNA_R0076	CCNA_R0076	-17	-	downstream
3488551	3488600	1087	0.0051599	1.12	1766	0.00477734	2.23			CCNA_03313	CCNA_03313	-220	-	downstream	CCNA_03314	CCNA_03314	-158	+	downstream
3506551	3506600	39021	0.185229	69.03	11289	0.0305387	24.54			CCNA_03325	CCNA_03325	-63	-	downstream	CCNA_03326	CCNA_03326	-20	+	downstream
3526351	3526400	1675	0.00795108	2.17	2211	0.00598114	3.27			CCNA_03346	ruvC	-20	-	downstream	CCNA_03347	CCNA_03347	-106	+	downstream
3528601	3528650	1443	0.0068498	1.75	1771	0.00479087	2.24			NO ANNO
3534751	3534800	1400	0.00664568	1.68	1916	0.00518312	2.58													CCNA_R0189	CCNA_R0189	-62	+	downstream
3557101	3557150	905	0.00429596	0.79	1702	0.00460421	2.08			CCNA_03383	CCNA_03383	-37	-	downstream	CCNA_03384	CCNA_03384	-88	+	downstream	CCNA_R0190	CCNA_R0190	-493	+	downstream
3566401	3566450	7876	0.0373867	13.27	6340	0.0171508	12.95			CCNA_03395	CCNA_03395	-4	+	downstream
3568851	3568900	3686	0.0174971	5.77	2357	0.0063761	3.62			CCNA_03397	CCNA_03397	-35	-	downstream
3572501	3572550	5817	0.0276128	9.58	5733	0.0155088	11.52			CCNA_03402	CCNA_03402	-319	-	downstream	CCNA_03404	rcdA	-145	+	downstream
3573951	3574000	2214	0.0105097	3.13	2067	0.0055916	2.94			CCNA_03405	CCNA_03405	-108	-	downstream	CCNA_03406	rpsU	-74	+	downstream
3578751	3578800	2706	0.0128451	4.01	3194	0.00864033	5.58			CCNA_03410	CCNA_03410	-206	-	downstream	CCNA_03906	CCNA_03906	-141	+	downstream
3590151	3590200	2600	0.012342	3.82	2523	0.00682516	4			CCNA_03423	CCNA_03423	-55	-	downstream	CCNA_03424	tacA	-79	+	downstream
3592451	3592500	18909	0.0897594	33.02	20644	0.0558456	46.45			CCNA_03426	CCNA_03426	-160	-	downstream
3594101	3594150	1777	0.00843527	2.35	1931	0.00522369	2.62			CCNA_03430	CCNA_03430	-17	-	downstream	CCNA_03431	CCNA_03431	-193	+	downstream
3618101	3618150	1392	0.0066077	1.66	1772	0.00479357	2.24			CCNA_03455	CCNA_03455	-353	+	downstream
3666451	3666500	4938	0.0234403	8.01	2650	0.00716871	4.3			CCNA_03507	pdeA	-62	-	downstream
3676751	3676800	970	0.00460451	0.91	1921	0.00519664	2.59			CCNA_03518	coxB	-332	-	downstream	CCNA_03519	CCNA_03519	-43	+	downstream
3699001	3699050	1256	0.00596212	1.42	1934	0.00523181	2.62													CCNA_R0193	CCNA_R0193	-474	+	downstream
3708751	3708800	3763	0.0178626	5.91	2516	0.00680622	3.99			CCNA_03552	CCNA_03552	-26	+	downstream
3720801	3720850	6744	0.0320132	11.24	4514	0.0122112	8.67			CCNA_03993	CCNA_03993	-9	-	downstream	CCNA_03567	CCNA_03567	-126	+	downstream
3760251	3760300	4743	0.0225146	7.66	2277	0.00615968	3.43			CCNA_03605	CCNA_03605	-86	-	downstream
3762351	3762400	3029	0.0143784	4.59	2928	0.00792075	4.95			CCNA_03607	CCNA_03607	-136	-	downstream
3764051	3764100	2283	0.0108372	3.26	1922	0.00519935	2.6			CCNA_03609	CCNA_03609	-143	-	downstream
3781451	3781500	1020	0.00484185	1	1942	0.00525345	2.64													CCNA_R0093	crfA	25	-	within
3785951	3786000	1339	0.00635612	1.57	1900	0.00513983	2.54			NO ANNO
3786901	3786950	5268	0.0250067	8.6	4076	0.0110263	7.64			CCNA_03630	socA	-135	-	downstream	CCNA_03631	CCNA_03631	-60	+	downstream
3792251	3792300	1602	0.00760456	2.04	1739	0.0047043	2.17			NO ANNO
3798001	3798050	3101	0.0147202	4.72	3632	0.0098252	6.6													CCNA_R0087	CCNA_R0087	-383	-	downstream
3854251	3854300	3832	0.0181902	6.03	2584	0.00699017	4.15			CCNA_03687	CCNA_03687	-56	-	downstream
3854801	3854850	2188	0.0103862	3.09	1927	0.00521287	2.61			CCNA_03688	CCNA_03688	-60	-	downstream	CCNA_03689	CCNA_03689	-60	+	downstream
3857851	3857900	5322	0.0252631	8.7	2245	0.00607312	3.35			CCNA_03692	CCNA_03692	40	+	within	CCNA_03691	kidO	-33	-	downstream
3874401	3874450	2923	0.0138752	4.4	3037	0.00821562	5.21			CCNA_03706	CCNA_03706	-261	+	downstream						CCNA_R0089	CCNA_R0089	-16	+	downstream
3876951	3877000	2184	0.0103673	3.08	1676	0.00453387	2.02			CCNA_03710	CCNA_03710	8	-	within
3879851	3879900	2783	0.0132107	4.15	2005	0.00542388	2.79			CCNA_03713	CCNA_03713	-37	-	downstream
3882751	3882800	4021	0.0190873	6.37	3159	0.00854565	5.49			CCNA_03717	CCNA_03717	-166	-	downstream	CCNA_03718	CCNA_03718	-246	+	downstream	CCNA_R0090	CCNA_R0090	76	-	within
3885001	3885050	2081	0.00987833	2.9	2666	0.007212	4.34			CCNA_03719	CCNA_03719	-44	-	downstream	CCNA_03721	gltD	-187	+	downstream
3901901	3901950	1263	0.00599535	1.43	1932	0.0052264	2.62			CCNA_03733	CCNA_03733	-79	-	downstream
3906451	3906500	1494	0.00709189	1.84	1691	0.00457445	2.06			CCNA_03736	CCNA_03736	-156	+	downstream						CCNA_R0091	CCNA_R0091	50	-	within
3924401	3924450	12499	0.0593317	21.55	6350	0.0171779	12.97			CCNA_03754	fzlA	-49	-	downstream
3931451	3931500	1500	0.00712037	1.86	2114	0.00571874	3.05			CCNA_03762	CCNA_03762	-107	+	downstream
3937101	3937150	1034	0.00490831	1.02	1672	0.00452305	2.01			CCNA_03768	srp	-234	-	downstream
3955251	3955300	5655	0.0268438	9.29	3478	0.0094086	6.24			CCNA_03789	CCNA_03789	-69	-	downstream	CCNA_03790	CCNA_03790	-49	+	downstream
3957851	3957900	1275	0.00605232	1.45	2424	0.00655735	3.77			CCNA_03793	ftsY	-44	-	downstream	CCNA_03794	CCNA_03794	-48	+	downstream
3968701	3968750	5929	0.0281445	9.78	2119	0.00573227	3.06			CCNA_03803	CCNA_03803	-33	+	downstream
3975701	3975750	1384	0.00656973	1.65	2068	0.0055943	2.94			CCNA_03811	CCNA_03811	-38	-	downstream	CCNA_03812	CCNA_03812	-186	+	downstream
3976501	3976550	5598	0.0265732	9.19	3681	0.00995775	6.72			CCNA_03813	creS	-90	+	downstream
3983801	3983850	7139	0.0338882	11.95	3598	0.00973322	6.52			CCNA_03819	ftsK	-43	+	downstream
4025251	4025300	2433	0.0115492	3.53	1851	0.00500728	2.43			CCNA_03863	CCNA_03863	-40	-	downstream	CCNA_03864	CCNA_03864	-214	+	downstream
4032301	4032350	1160	0.00550642	1.25	1701	0.0046015	2.08			CCNA_03869	parA	-20	-	downstream
4033251	4033300	1381	0.00655549	1.64	1979	0.00535354	2.73			CCNA_03870	gidB	-330	-	downstream
4033801	4033850	1101	0.00522635	1.14	1713	0.00463397	2.11			NO ANNO
4034201	4034250	1161	0.00551117	1.25	1708	0.00462044	2.09			NO ANNO
4034951	4035000	1808	0.00858242	2.41	2615	0.00707403	4.22			CCNA_03871	gidA	-184	-	downstream
4036401	4036450	1287	0.00610928	1.47	1706	0.00461503	2.09			CCNA_03872	trmE	-93	-	downstream	CCNA_03874	CCNA_03874	-266	+	downstream
4037701	4037750	1017	0.00482761	0.99	1732	0.00468536	2.15			NO ANNO
4038401	4038450	948	0.00450007	0.87	1745	0.00472053	2.18			NO ANNO
4042751	4042800	24398	0.115815	42.85	16297	0.0440862	36.27			CCNA_03879	hemE	-91	-	downstream

## Sheet: MUT_vs_WT
Sensory domain of the cell cycle kinase CckA regulates the differential DNA binding of the master regulator CtrA in Caulobacter crescentus
Supplementary Dataset 1
ProbeStart	ProbeEnd	MutPercReads	WTPercReads	ratio(mut/wt)	log(ratio,2)	Gene	GeneName	Distance	Strand	Orientation	Gene	GeneName	Distance	Strand	Orientation	RNAGene	GeneName	Distance	Strand	Orientation
51	100	0.103131	0.0297732	3.46391	1.7924	CCNA_00001	CCNA_00001	-127	+	downstream
5501	5550	0.00891945	0.00558348	1.59747	0.67579	CCNA_00008	dnaA	-111	+	downstream
48901	48950	0.0100635	0.00490448	2.05189	1.03695	CCNA_00044	CCNA_00044	-79	-	downstream	CCNA_00045	CCNA_00045	-180	+	downstream
52151	52200	0.0181807	0.00816963	2.2254	1.15406	CCNA_00048	metK	-50	-	downstream
76151	76200	0.00872008	0.00605418	1.44034	0.526409											CCNA_R0001	CCNA_R0001	25	+	within
85001	85050	0.0176775	0.00655464	2.69695	1.43133	CCNA_00081	CCNA_00081	-53	-	downstream
96301	96350	0.0225336	0.0118865	1.89572	0.922749	CCNA_00086	gdhZ	-35	-	downstream
101901	101950	0.0294309	0.0125223	2.35028	1.23284	CCNA_00089	CCNA_00089	-30	-	downstream
106251	106300	0.0123372	0.00750416	1.64405	0.717257	CCNA_00094	hfsJ	-45	-	downstream
136701	136750	0.0106521	0.00565111	1.88495	0.914529	CCNA_00126	CCNA_00126	-134	-	downstream	CCNA_00127	CCNA_00127	-86	+	downstream
170851	170900	0.0108847	0.00659522	1.65039	0.722806	CCNA_00161	CCNA_00161	-76	+	downstream
172951	173000	0.0283201	0.00813987	3.47918	1.79875	CCNA_00163	CCNA_00163	11	+	within
177851	177900	0.0112075	0.00637339	1.75848	0.814326	CCNA_00165	pssY	-130	-	downstream	CCNA_03915	CCNA_03915	-69	+	downstream
179151	179200	0.0185842	0.00969264	1.91735	0.939112	CCNA_00166	CCNA_00166	-105	-	downstream	CCNA_00167	CCNA_00167	-136	+	downstream
181151	181200	0.00966472	0.00579449	1.66792	0.738047	CCNA_00169	CCNA_00169	-204	+	downstream
212351	212400	0.00930395	0.00474758	1.95972	0.97065	CCNA_00198	trmD	-119	-	downstream	CCNA_00199	CCNA_00199	-12	+	downstream
217251	217300	0.00916154	0.00557537	1.64322	0.716523	CCNA_00203	CCNA_00203	-53	+	downstream
225051	225100	0.00769475	0.00531837	1.44682	0.532889	CCNA_00209	CCNA_00209	-148	-	downstream	CCNA_00210	CCNA_00210	-40	+	downstream
238151	238200	0.014573	0.00357083	4.08113	2.02897	CCNA_00221	CCNA_00221	-39	-	downstream	CCNA_00222	CCNA_00222	-66	+	downstream
247951	248000	0.0188215	0.00722823	2.60389	1.38067	CCNA_00232	CCNA_00232	-22	-	downstream	CCNA_00233	CCNA_00233	-107	+	downstream
252301	252350	0.0185367	0.00662768	2.79686	1.48381	CCNA_00236	CCNA_00236	-17	-	downstream	CCNA_00237	chvI	-200	+	downstream
256801	256850	0.032673	0.0134177	2.43507	1.28397	CCNA_00243	CCNA_00243	-15	-	downstream	CCNA_00244	CCNA_00244	-128	+	downstream
261601	261650	0.00890996	0.00470701	1.89291	0.92061	CCNA_00250	CCNA_00250	-17	+	downstream
271551	271600	0.0117486	0.00507491	2.31504	1.21104	CCNA_00257	CCNA_00257	-8	-	downstream
333101	333150	0.0178294	0.00867279	2.05579	1.03969	CCNA_00317	cgtA	-154	-	downstream	CCNA_00318	CCNA_00318	-54	+	downstream
364251	364300	0.0202076	0.00531567	3.80152	1.92658	CCNA_00348	CCNA_00348	-54	-	downstream
366001	366050	0.0452903	0.00939237	4.82203	2.26964	CCNA_00350	CCNA_00350	-39	-	downstream	CCNA_00351	CCNA_00351	-87	+	downstream
369151	369200	0.01388	0.00661415	2.09853	1.06938	CCNA_00352	CCNA_00352	-20	-	downstream	CCNA_00353	CCNA_00353	-105	+	downstream
370401	370450	0.061126	0.016342	3.74043	1.9032	CCNA_00354	CCNA_00354	-20	+	downstream
371251	371300	0.0269577	0.00880805	3.06058	1.6138	CCNA_00355	CCNA_00355	-48	+	downstream
382551	382600	0.00862989	0.0059054	1.46136	0.547308	CCNA_00365	CCNA_00365	80	-	within	CCNA_00366	CCNA_00366	-434	+	downstream
390151	390200	0.00773272	0.00462856	1.67066	0.740414	CCNA_00374	CCNA_00374	2	-	within
399751	399800	0.0471986	0.0186441	2.53156	1.34003	CCNA_00382	ccrM	-62	-	downstream
445451	445500	0.0649093	0.017232	3.7668	1.91334	CCNA_00438	CCNA_00438	-275	-	downstream	CCNA_00439	CCNA_00439	-22	+	downstream
473751	473800	0.00871533	0.00660604	1.3193	0.39977	CCNA_03921	CCNA_03921	-479	+	downstream
477451	477500	0.011217	0.00684139	1.63957	0.713321	CCNA_00464	CCNA_00464	-39	+	downstream
479151	479200	0.0133198	0.00917866	1.45117	0.537221	CCNA_00466	CCNA_00466	-16	+	downstream
479701	479750	0.0109321	0.00690902	1.5823	0.662023	NO ANNO
480451	480500	0.00894793	0.0057485	1.55657	0.638369	CCNA_00467	CCNA_00467	36	+	within
480801	480850	0.00850172	0.00533461	1.59369	0.672373	NO ANNO
482201	482250	0.0082264	0.00584859	1.40656	0.492173	CCNA_00468	CCNA_00468	-292	-	downstream
482951	483000	0.0110318	0.00739865	1.49106	0.576337	NO ANNO
484551	484600	0.0129306	0.00847531	1.52568	0.609449	NO ANNO
485801	485850	0.00820741	0.00563488	1.45654	0.542542	NO ANNO
488351	488400	0.0114211	0.00609476	1.87392	0.906058	CCNA_00472	CCNA_00472	-206	-	downstream
500251	500300	0.0189972	0.00812635	2.33772	1.2251	CCNA_00483	CCNA_00483	-51	-	downstream
514051	514100	0.0116489	0.00488014	2.38701	1.2552	CCNA_00497	CCNA_00497	-223	+	downstream
520201	520250	0.00825014	0.00494777	1.66745	0.737641	CCNA_00504	CCNA_00504	-32	-	downstream	CCNA_00505	CCNA_00505	-173	+	downstream
535001	535050	0.0167376	0.00676835	2.47293	1.30622	CCNA_00519	CCNA_00519	-58	-	downstream
546201	546250	0.0129543	0.00630035	2.05613	1.03993	CCNA_00533	hfsI	-38	-	downstream	CCNA_00534	CCNA_00534	-89	+	downstream
547601	547650	0.00894793	0.00508573	1.75942	0.815099	CCNA_00536	CCNA_00536	-206	+	downstream
556351	556400	0.0132771	0.0130579	1.01679	0.0240214	CCNA_00538	CCNA_00538	-49	+	downstream
561651	561700	0.0117676	0.00493153	2.38619	1.25471	CCNA_00542	CCNA_00542	-11	-	downstream
582051	582100	0.0124844	0.00607582	2.05476	1.03897	CCNA_00565	CCNA_00565	-297	-	downstream						CCNA_R0008	CCNA_R0008	43	+	within
691851	691900	0.00981662	0.00621108	1.5805	0.660382	CCNA_00639	CCNA_00639	-124	-	downstream
708251	708300	0.0079938	0.0048098	1.66198	0.732904											CCNA_R0009	CCNA_R0009	57	+	within
749101	749150	0.00802703	0.00458798	1.74958	0.807008	CCNA_00691	CCNA_00691	-224	-	downstream	CCNA_00692	CCNA_00692	-41	+	downstream
757201	757250	0.0326255	0.0151814	2.14904	1.10369											CCNA_R0116	CCNA_R0116	38	-	within
783751	783800	0.0127455	0.00540494	2.35811	1.23763	CCNA_00728	CCNA_00728	-21	+	downstream
785001	785050	0.0254767	0.00730397	3.48806	1.80242	CCNA_00729	CCNA_00729	-29	+	downstream
798201	798250	0.0157313	0.00801543	1.96262	0.972782	CCNA_00738	CCNA_00738	-115	-	downstream
837801	837850	0.0150525	0.00602713	2.49745	1.32046	CCNA_00777	CCNA_00777	-39	-	downstream
840151	840200	0.0075381	0.00577825	1.30456	0.383567	CCNA_00778	CCNA_00778	-397	-	downstream	CCNA_00779	CCNA_00779	-170	+	downstream	CCNA_R0014	CCNA_R0014	38	+	within
842301	842350	0.011986	0.00640586	1.87109	0.903882											CCNA_R0015	CCNA_R0015	21	+	within
851401	851450	0.0274087	0.00873772	3.13682	1.6493	CCNA_00787	motA	-5	-	downstream	CCNA_00788	CCNA_00788	-129	+	downstream
867751	867800	0.0116157	0.00584318	1.98791	0.991251	CCNA_00803	CCNA_00803	-79	+	downstream
899551	899600	0.0251302	0.0123599	2.03319	1.02375	CCNA_03942	CCNA_03942	-85	-	downstream	CCNA_00834	fljM	-87	+	downstream
900901	900950	0.00842103	0.00746087	1.12869	0.174652	CCNA_00835	fljN	-109	+	downstream
920751	920800	0.0182234	0.00628683	2.89866	1.53539	CCNA_00846	CCNA_00846	-385	-	downstream	CCNA_00847	CCNA_00847	-61	+	downstream	CCNA_R0019	CCNA_R0019	-23	-	downstream
938901	938950	0.0368598	0.0192095	1.91884	0.940232	CCNA_00860	hfiA	-70	-	downstream						CCNA_R0124	CCNA_R0124	-7	+	downstream
954051	954100	0.0120192	0.0050722	2.36962	1.24466	CCNA_00875	CCNA_00875	-151	-	downstream
972601	972650	0.012005	0.00694148	1.72945	0.790314	CCNA_00893	CCNA_00893	-113	+	downstream
1026351	1026400	0.0218453	0.0138586	1.5763	0.65654	CCNA_00948	sciP	-64	+	downstream
1026851	1026900	0.0100302	0.00727422	1.37887	0.463491	CCNA_00950	fliF	-109	+	downstream
1057151	1057200	0.0110698	0.00769081	1.43935	0.525421	CCNA_00976	sppA	-389	-	downstream	CCNA_00977	CCNA_00977	-194	+	downstream	CCNA_R0022	CCNA_R0022	-26	+	downstream	CCNA_R0021	CCNA_R0021	-139	-	downstream
1061551	1061600	0.00788937	0.00512901	1.53818	0.621229	CCNA_00982	CCNA_00982	-47	+	downstream
1081901	1081950	0.0103056	0.00753121	1.36838	0.452468	CCNA_00999	mopJ	-59	+	downstream
1085151	1085200	0.0349231	0.0130525	2.67559	1.41986	CCNA_01003	fliO	-94	-	downstream	CCNA_01004	flgB	-21	+	downstream
1159601	1159650	0.00975966	0.00588646	1.65798	0.72943	CCNA_01058	CCNA_01058	-196	-	downstream	CCNA_01059	rsaA	-68	+	downstream
1171101	1171150	0.00862514	0.00517771	1.66582	0.736235	CCNA_01067	rsaFa	-27	+	downstream
1176151	1176200	0.00961725	0.00645725	1.48937	0.574704											CCNA_R0131	CCNA_R0131	-75	+	downstream
1190801	1190850	0.0113784	0.00511008	2.22665	1.15487	NO ANNO
1193201	1193250	0.0193959	0.00908127	2.13581	1.09478	CCNA_01086	lepA	-112	-	downstream	CCNA_01087	CCNA_01087	-51	+	downstream
1213751	1213800	0.0105381	0.00635175	1.65909	0.730395	CCNA_01108	CCNA_01108	-264	-	downstream	CCNA_01109	CCNA_01109	-206	+	downstream	CCNA_R0027	CCNA_R0027	-33	+	downstream
1223651	1223700	0.0103388	0.00460691	2.24419	1.16619	CCNA_01117	CCNA_01117	-480	-	downstream	CCNA_01119	CCNA_01119	-47	+	downstream
1231501	1231550	0.176889	0.0769541	2.29863	1.20077	CCNA_01125	CCNA_01125	-298	-	downstream	CCNA_03890	CCNA_03890	-84	+	downstream
1233401	1233450	0.0226808	0.00836711	2.71071	1.43867	CCNA_01129	fliQ	-79	+	downstream
1244901	1244950	0.0110271	0.00529673	2.08186	1.05788	CCNA_01140	CCNA_01140	-26	-	downstream	CCNA_01141	recA	-238	+	downstream
1262801	1262850	0.0164386	0.00710109	2.31494	1.21097	CCNA_01157	CCNA_01157	-32	+	downstream
1272501	1272550	0.0176443	0.00877559	2.01061	1.00763	CCNA_01163	CCNA_01163	-64	+	downstream
1291551	1291600	0.00866312	0.0056971	1.52062	0.604659	CCNA_01170	CCNA_01170	-220	-	downstream	CCNA_01171	shpA	-178	+	downstream
1304651	1304700	0.016187	0.00697935	2.31927	1.21367	CCNA_01185	CCNA_01185	-232	-	downstream	CCNA_01186	CCNA_01186	-30	+	downstream
1397451	1397500	0.0212899	0.00654382	3.25344	1.70197	CCNA_01268	CCNA_01268	-204	-	downstream	CCNA_01269	CCNA_01269	-77	+	downstream
1404901	1404950	0.0246792	0.0107314	2.29971	1.20145	CCNA_01278	CCNA_01278	-44	-	downstream
1406951	1407000	0.0137328	0.00572145	2.40024	1.26318	CCNA_01280	spmY	-77	-	downstream	CCNA_01281	glpK	-89	+	downstream
1423101	1423150	0.00934667	0.0056998	1.63982	0.71354	CCNA_01297	CCNA_01297	-135	-	downstream	CCNA_01298	CCNA_01298	-363	+	downstream	CCNA_R0030	CCNA_R0030	-39	+	downstream
1431151	1431200	0.0110081	0.00612993	1.79579	0.844622	CCNA_01304	CCNA_01304	46	+	within	CCNA_01305	rpsJ	-168	+	downstream
1443301	1443350	0.0113024	0.00605959	1.86521	0.899336	CCNA_01328	rpsM	-80	+	downstream
1481751	1481800	0.0159829	0.00882428	1.81124	0.856975	CCNA_01365	perP	-61	-	downstream
1491601	1491650	0.0429264	0.0185359	2.31585	1.21154											CCNA_R0032	CCNA_R0032	-17	+	downstream
1538501	1538550	0.0143357	0.00774492	1.85098	0.888289	CCNA_01421	CCNA_01421	-56	+	downstream
1544201	1544250	0.011853	0.00493695	2.40089	1.26357	CCNA_01426	CCNA_01426	-33	-	downstream
1565101	1565150	0.0102343	0.00556455	1.83921	0.879084	CCNA_01451	cspD	-118	+	downstream
1572551	1572600	0.0297062	0.00675482	4.39777	2.13677	CCNA_01464	CCNA_01464	-192	-	downstream	CCNA_01465	CCNA_01465	-31	+	downstream
1634101	1634150	0.0389247	0.014378	2.70724	1.43682	CCNA_01524	flbA	-58	-	downstream	CCNA_01525	flbT	-141	+	downstream
1637751	1637800	0.0318945	0.0105502	3.02312	1.59604	CCNA_01530	fljJ	-66	+	downstream
1639351	1639400	0.0133673	0.00536707	2.49062	1.3165	CCNA_01532	flaY	-2	+	downstream
1643601	1643650	0.00890521	0.00532379	1.67272	0.742197	CCNA_01535	CCNA_01535	-40	+	downstream
1765551	1765600	0.0179766	0.00744194	2.41558	1.27237	CCNA_01644	CCNA_01644	-23	-	downstream	CCNA_01645	CCNA_01645	-92	+	downstream
1793451	1793500	0.0122423	0.00482603	2.53672	1.34296	CCNA_01671	dgrA	-99	+	downstream
1812801	1812850	0.0115113	0.0066358	1.73472	0.794706	CCNA_01685	CCNA_01685	19	-	within	CCNA_01686	CCNA_01686	-181	+	downstream
1856251	1856300	0.0119765	0.00481792	2.48582	1.31372	CCNA_01727	CCNA_01727	-41	-	downstream
1906851	1906900	0.00949383	0.00650054	1.46047	0.546431	CCNA_01779	CCNA_01779	-77	-	downstream
1923451	1923500	0.0221681	0.00858623	2.58182	1.36839	CCNA_01797	ftsB	-14	+	downstream
2072551	2072600	0.0305132	0.00848884	3.5945	1.84579	CCNA_01925	CCNA_01925	-149	-	downstream	CCNA_01926	dgcB	-45	+	downstream
2090251	2090300	0.054675	0.0211788	2.58159	1.36826	CCNA_01948	CCNA_01948	-88	+	downstream
2097001	2097050	0.0108562	0.00479628	2.26346	1.17853	CCNA_01952	CCNA_01952	-56	-	downstream	CCNA_03959	CCNA_03959	-313	+	downstream
2108151	2108200	0.0114875	0.00614886	1.86824	0.901677	CCNA_01964	CCNA_01964	-233	-	downstream	CCNA_01966	CCNA_01966	-47	+	downstream
2132201	2132250	0.0142787	0.00591892	2.41238	1.27046	CCNA_01985	CCNA_01985	-24	-	downstream
2185201	2185250	0.0201886	0.00598114	3.37538	1.75505	CCNA_02039	clpX	-97	-	downstream	CCNA_02040	CCNA_02040	-239	+	downstream
2186851	2186900	0.0206633	0.0109154	1.89305	0.920709	CCNA_02041	clpP	-23	-	downstream
2210401	2210450	0.00934667	0.00604877	1.54522	0.62781	CCNA_02060	CCNA_02060	-151	-	downstream	CCNA_02061	CCNA_02061	-13	+	downstream
2226901	2226950	0.0135287	0.00791534	1.70918	0.7733	CCNA_02075	dipM	-44	-	downstream
2230101	2230150	0.0172076	0.0100335	1.71501	0.778218	CCNA_02078	serS	-250	-	downstream	CCNA_03896	CCNA_03896	-117	+	downstream
2253401	2253450	0.0275796	0.00588917	4.6831	2.22746	CCNA_02105	CCNA_02105	-37	-	downstream
2263501	2263550	0.00851596	0.00531026	1.60368	0.681387	CCNA_02114	CCNA_02114	-10	-	downstream	CCNA_02115	CCNA_02115	-444	+	downstream
2279301	2279350	0.0333138	0.0121814	2.73481	1.45144	CCNA_02125	podJ	-129	-	downstream	CCNA_02126	CCNA_02126	-80	+	downstream
2300601	2300650	0.0217646	0.00880535	2.47175	1.30553	CCNA_02141	fliL	-80	-	downstream	CCNA_02142	flgF	-147	+	downstream
2324651	2324700	0.0109369	0.00694419	1.57497	0.655325	CCNA_02171	CCNA_02171	-95	-	downstream	CCNA_02172	CCNA_02172	-215	+	downstream
2374801	2374850	0.0082264	0.00467995	1.7578	0.813767	CCNA_02225	CCNA_02225	-168	-	downstream
2396051	2396100	0.0311113	0.0156062	1.99353	0.995322	CCNA_02246	mipZ	-59	-	downstream	CCNA_02247	CCNA_02247	-139	+	downstream
2408901	2408950	0.00785614	0.00468807	1.67577	0.744827	CCNA_02256	CCNA_02256	-175	-	downstream	CCNA_02258	CCNA_02258	-468	+	downstream	CCNA_R0052	CCNA_R0052	58	-	within
2435651	2435700	0.00922325	0.00706051	1.30632	0.385503	CCNA_02286	CCNA_02286	-89	-	downstream	CCNA_02287	CCNA_02287	-79	+	downstream
2473901	2473950	0.0132012	0.0056457	2.33827	1.22544	CCNA_02332	CCNA_02332	-38	+	downstream
2482701	2482750	0.0171031	0.00756908	2.2596	1.17607	CCNA_02342	CCNA_02342	-44	-	downstream
2484051	2484100	0.0203785	0.00942213	2.16283	1.11292	CCNA_02343	CCNA_02343	-32	-	downstream
2505101	2505150	0.0234308	0.00744735	3.14619	1.65361	CCNA_02364	CCNA_02364	-44	-	downstream
2535051	2535100	0.00824539	0.00451494	1.82625	0.868882	CCNA_02391	CCNA_02391	-254	+	downstream						CCNA_R0056	CCNA_R0056	11	+	within
2546151	2546200	0.0248074	0.0127387	1.94741	0.961554	CCNA_02402	CCNA_02402	-24	-	downstream	CCNA_02403	CCNA_02403	-191	+	downstream
2551901	2551950	0.0332521	0.0126737	2.6237	1.3916	CCNA_02408	CCNA_02408	-61	-	downstream	CCNA_02409	CCNA_02409	-93	+	downstream
2556001	2556050	0.0212757	0.00717413	2.96561	1.56833	CCNA_02411	pleA	-25	-	downstream	CCNA_02412	CCNA_02412	-168	+	downstream
2563351	2563400	0.00806975	0.00549962	1.46733	0.553192											CCNA_R0057	CCNA_R0057	46	-	within
2568701	2568750	0.00911408	0.00598926	1.52174	0.60572											CCNA_R0058	CCNA_R0058	8	-	within
2577651	2577700	0.00953655	0.00544011	1.75301	0.809832	CCNA_02436	CCNA_02436	-144	-	downstream						CCNA_R0059	CCNA_R0059	53	+	within
2611701	2611750	0.0111078	0.00587835	1.88961	0.918088	CCNA_02467	pssZ	-105	-	downstream	CCNA_02469	CCNA_02469	-225	+	downstream
2647851	2647900	0.010016	0.00469348	2.13402	1.09358	CCNA_02497	CCNA_02497	-102	-	downstream	CCNA_02498	CCNA_02498	-148	+	downstream
2656601	2656650	0.0102249	0.00616509	1.65851	0.729885	CCNA_02506	CCNA_02506	-411	-	downstream	CCNA_02507	hfsE	-24	+	downstream	CCNA_R0062	CCNA_R0062	-117	-	downstream
2664901	2664950	0.0163104	0.0112184	1.4539	0.53993	CCNA_02513	hfsA	-78	-	downstream	CCNA_02514	hfsD	-8	+	downstream
2666051	2666100	0.00971693	0.00750686	1.29441	0.372291	CCNA_02515	CCNA_02515	-81	-	downstream
2672251	2672300	0.0193437	0.00681704	2.83755	1.50464	CCNA_02523	CCNA_02523	-105	+	downstream						CCNA_R0165	CCNA_R0165	82	-	within
2681151	2681200	0.0308027	0.00803978	3.83129	1.93783	CCNA_02534	CCNA_02534	-42	-	downstream	CCNA_02535	CCNA_02535	-137	+	downstream
2692201	2692250	0.00777545	0.00469348	1.65665	0.728268	CCNA_02543	CCNA_02543	-8	+	downstream
2696351	2696400	0.0218358	0.00704157	3.10099	1.63273	CCNA_02547	divK	-57	-	downstream	CCNA_02548	CCNA_02548	-65	+	downstream
2727801	2727850	0.0111553	0.00859705	1.29757	0.37581	CCNA_02575	CCNA_02575	-294	-	downstream	CCNA_02576	CCNA_02576	-93	+	downstream
2773151	2773200	0.0229941	0.010937	2.1024	1.07204	CCNA_03971	CCNA_03971	30	-	within	CCNA_02623	ftsZ	-70	-	downstream
2775801	2775850	0.0288897	0.00968994	2.98141	1.576	CCNA_02625	ftsQ	-84	-	downstream
2787501	2787550	0.0110271	0.00672777	1.63904	0.71285	CCNA_02635	ftsW	-24	-	downstream	CCNA_02636	CCNA_02636	-68	+	downstream
2818601	2818650	0.0122708	0.00488284	2.51304	1.32943	CCNA_02664	fliX	-95	-	downstream	CCNA_02665	flgI	-136	+	downstream
2862201	2862250	0.0115208	0.00566193	2.03478	1.02487	CCNA_02705	cspC	-174	-	downstream
2868051	2868100	0.0171601	0.0101769	1.68619	0.753763	CCNA_02708	CCNA_02708	-470	+	downstream						CCNA_R0069	CCNA_R0069	-466	-	downstream
2870301	2870350	0.0105524	0.00565652	1.86553	0.899583	CCNA_02710	CCNA_02710	-53	-	downstream	CCNA_02711	hfaA	-94	+	downstream
2885801	2885850	0.0127597	0.0047584	2.68151	1.42305	CCNA_02722	CCNA_02722	-171	-	downstream	CCNA_02723	CCNA_02723	-6	+	downstream
2889851	2889900	0.0281255	0.0169128	1.66297	0.733765	CCNA_02726	CCNA_02726	-58	-	downstream	CCNA_03973	CCNA_03973	-122	+	downstream
2899801	2899850	0.00883401	0.00540494	1.63443	0.70879	CCNA_03974	CCNA_03974	71	-	within
2940401	2940450	0.0161917	0.0102337	1.5822	0.661931	CCNA_02782	CCNA_02782	29	-	within	CCNA_02783	CCNA_02783	-340	+	downstream
2973901	2973950	0.0134053	0.0118	1.13604	0.184019	CCNA_02816	CCNA_02816	-17	-	downstream
2975301	2975350	0.00947009	0.00563218	1.68143	0.749686	CCNA_02819	CCNA_02819	30	-	within	CCNA_02820	CCNA_02820	-40	+	downstream
3006751	3006800	0.0244371	0.00808847	3.02123	1.59513	CCNA_02852	CCNA_02852	-27	-	downstream
3056351	3056400	0.023089	0.0128631	1.79498	0.843966	CCNA_02901	CCNA_02901	-169	-	downstream
3082451	3082500	0.0120619	0.00456634	2.64149	1.40135	CCNA_02922	CCNA_02922	-13	-	downstream
3091901	3091950	0.00941313	0.00565652	1.66412	0.734759	CCNA_02931	CCNA_02931	-68	-	downstream	CCNA_02933	CCNA_02933	-339	+	downstream	CCNA_R0176	CCNA_R0176	-443	-	downstream
3097201	3097250	0.0114068	0.00605418	1.88412	0.913894	CCNA_02935	CCNA_02935	-54	-	downstream	CCNA_02936	CCNA_02936	-50	+	downstream
3099351	3099400	0.0110223	0.00407399	2.70553	1.43591	CCNA_02939	CCNA_02939	-56	+	downstream
3109201	3109250	0.01191	0.00462314	2.57617	1.36523	CCNA_02949	flmE	-21	+	downstream
3118701	3118750	0.0151094	0.00694148	2.17669	1.12213	CCNA_02961	CCNA_02961	-74	-	downstream	CCNA_03983	CCNA_03983	-50	+	downstream
3131851	3131900	0.0131489	0.00593245	2.21645	1.14825	CCNA_02976	CCNA_02976	-37	-	downstream	CCNA_02977	sigU	-188	+	downstream
3188001	3188050	0.0132771	0.00607582	2.18524	1.12779	CCNA_03032	CCNA_03032	-37	-	downstream	CCNA_03033	CCNA_03033	-47	+	downstream
3197701	3197750	0.0183848	0.008102	2.26917	1.18216	CCNA_03041	cpaB	-79	-	downstream
3198351	3198400	0.0101489	0.00483144	2.10059	1.0708	CCNA_03042	cpaA	-27	-	downstream
3198751	3198800	0.0268913	0.0201319	1.33575	0.417653	CCNA_03043	pilA	-73	-	downstream	CCNA_03044	CCNA_03044	-244	+	downstream
3215001	3215050	0.0165145	0.00718224	2.29935	1.20123	CCNA_03062	CCNA_03062	-117	-	downstream
3247751	3247800	0.0479486	0.0231563	2.07065	1.05008	CCNA_03096	CCNA_03096	-91	-	downstream
3260951	3261000	0.00820741	0.00583506	1.40657	0.492179	CCNA_03108	CCNA_03108	-119	-	downstream
3268001	3268050	0.0138515	0.00783419	1.76808	0.822187	CCNA_03119	CCNA_03119	-143	-	downstream	CCNA_03120	CCNA_03120	-50	+	downstream
3279701	3279750	0.0461068	0.0173185	2.66228	1.41266	CCNA_03130	ctrA	-78	-	downstream
3282751	3282800	0.0158547	0.00520746	3.04461	1.60626	CCNA_03135	fliI	-35	+	downstream
3284051	3284100	0.0188405	0.00662497	2.84386	1.50785	CCNA_03136	fliJ	-72	+	downstream
3353801	3353850	0.0224719	0.00830759	2.70498	1.43562	CCNA_03191	CCNA_03191	-152	-	downstream
3358601	3358650	0.0397886	0.0101985	3.90142	1.964	CCNA_03198	CCNA_03198	-34	-	downstream
3361651	3361700	0.0167044	0.0110642	1.50977	0.594332	CCNA_03200	CCNA_03200	-41	-	downstream
3413651	3413700	0.0328107	0.00945188	3.47134	1.79549	CCNA_03246	CCNA_03246	-240	-	downstream	CCNA_03247	CCNA_03247	-85	+	downstream
3415751	3415800	0.0117771	0.00727963	1.61782	0.694047	CCNA_03248	CCNA_03248	-93	+	downstream
3431751	3431800	0.00752861	0.00583506	1.29024	0.367635	CCNA_03262	CCNA_03262	-283	-	downstream	CCNA_03263	CCNA_03263	-189	+	downstream
3438151	3438200	0.0127455	0.00677917	1.88009	0.910803	CCNA_03268	dgrB	6	-	within	CCNA_03269	CCNA_03269	-222	+	downstream
3484251	3484300	0.0188785	0.0124086	1.5214	0.605398	CCNA_03306	CCNA_03306	-234	-	downstream	CCNA_03308	CCNA_03308	-191	+	downstream
3487551	3487600	0.0102581	0.00498293	2.05864	1.04169	CCNA_03311	CCNA_03311	-241	-	downstream	CCNA_03312	CCNA_03312	-168	+	downstream	CCNA_R0076	CCNA_R0076	-67	-	downstream
3506551	3506600	0.185229	0.0305387	6.06539	2.6006	CCNA_03325	CCNA_03325	-63	-	downstream	CCNA_03326	CCNA_03326	-20	+	downstream
3526351	3526400	0.00795108	0.00598114	1.32936	0.41073	CCNA_03346	ruvC	-20	-	downstream	CCNA_03347	CCNA_03347	-106	+	downstream
3566401	3566450	0.0373867	0.0171508	2.17988	1.12425	CCNA_03395	CCNA_03395	-4	+	downstream
3568851	3568900	0.0174971	0.0063761	2.74418	1.45637	CCNA_03397	CCNA_03397	-35	-	downstream
3572501	3572550	0.0276128	0.0155088	1.78046	0.832253	CCNA_03402	CCNA_03402	-319	-	downstream	CCNA_03404	rcdA	-145	+	downstream
3573951	3574000	0.0105097	0.0055916	1.87955	0.910385	CCNA_03405	CCNA_03405	-108	-	downstream	CCNA_03406	rpsU	-74	+	downstream
3578751	3578800	0.0128451	0.00864033	1.48665	0.572065	CCNA_03410	CCNA_03410	-206	-	downstream	CCNA_03906	CCNA_03906	-141	+	downstream
3590151	3590200	0.012342	0.00682516	1.80831	0.85464	CCNA_03423	CCNA_03423	-55	-	downstream	CCNA_03424	tacA	-79	+	downstream
3592451	3592500	0.0897594	0.0558456	1.60728	0.684618	CCNA_03426	CCNA_03426	-160	-	downstream
3666451	3666500	0.0234403	0.00716871	3.2698	1.7092	CCNA_03507	pdeA	-62	-	downstream
3676551	3676600	0.0149433	0.00519664	2.87557	1.52385	CCNA_03518	coxB	-132	-	downstream	CCNA_03519	CCNA_03519	-243	+	downstream
3708751	3708800	0.0178626	0.00680622	2.62446	1.39202	CCNA_03552	CCNA_03552	-26	+	downstream
3720801	3720850	0.0320132	0.0122112	2.62163	1.39047	CCNA_03993	CCNA_03993	-9	-	downstream	CCNA_03567	CCNA_03567	-126	+	downstream
3760251	3760300	0.0225146	0.00615968	3.65516	1.86993	CCNA_03605	CCNA_03605	-86	-	downstream
3762301	3762350	0.0154797	0.00792075	1.95432	0.966667	CCNA_03607	CCNA_03607	-86	-	downstream
3764101	3764150	0.0115018	0.00519935	2.21216	1.14545	CCNA_03609	CCNA_03609	-193	-	downstream
3786901	3786950	0.0250067	0.0110263	2.26792	1.18137	CCNA_03630	socA	-135	-	downstream	CCNA_03631	CCNA_03631	-60	+	downstream
3792251	3792300	0.00802229	0.0047043	1.70531	0.770034	NO ANNO
3798001	3798050	0.0147202	0.0098252	1.49821	0.583237											CCNA_R0087	CCNA_R0087	-383	-	downstream
3854251	3854300	0.0181902	0.00699017	2.60225	1.37976	CCNA_03687	CCNA_03687	-56	-	downstream
3854801	3854850	0.0103862	0.00521287	1.99242	0.994524	CCNA_03688	CCNA_03688	-60	-	downstream	CCNA_03689	CCNA_03689	-60	+	downstream
3857851	3857900	0.0252631	0.00607312	4.15982	2.05652	CCNA_03692	CCNA_03692	40	+	within	CCNA_03691	kidO	-33	-	downstream
3874401	3874450	0.0146442	0.00821562	1.78249	0.833891	CCNA_03706	CCNA_03706	-261	+	downstream						CCNA_R0089	CCNA_R0089	-16	+	downstream
3876951	3877000	0.0103673	0.00453387	2.28662	1.19322	CCNA_03710	CCNA_03710	8	-	within
3879851	3879900	0.0132107	0.00542388	2.43565	1.28431	CCNA_03713	CCNA_03713	-37	-	downstream
3882751	3882800	0.0190873	0.00854565	2.23357	1.15935	CCNA_03717	CCNA_03717	-166	-	downstream	CCNA_03718	CCNA_03718	-246	+	downstream	CCNA_R0090	CCNA_R0090	76	-	within
3885001	3885050	0.00987833	0.007212	1.36971	0.453868	CCNA_03719	CCNA_03719	-44	-	downstream	CCNA_03721	gltD	-187	+	downstream
3924401	3924450	0.0593317	0.0171779	3.45396	1.78825	CCNA_03754	fzlA	-49	-	downstream
3955251	3955300	0.0268438	0.0094086	2.85311	1.51254	CCNA_03789	CCNA_03789	-69	-	downstream	CCNA_03790	CCNA_03790	-49	+	downstream
3968701	3968750	0.0281445	0.00573227	4.90983	2.29567	CCNA_03803	CCNA_03803	-33	+	downstream
3976501	3976550	0.0265732	0.00995775	2.6686	1.41608	CCNA_03813	creS	-90	+	downstream
3983801	3983850	0.0338882	0.00973322	3.48171	1.79979	CCNA_03819	ftsK	-43	+	downstream
4025251	4025300	0.0115492	0.00500728	2.30649	1.2057	CCNA_03863	CCNA_03863	-40	-	downstream	CCNA_03864	CCNA_03864	-214	+	downstream
4034951	4035000	0.00947009	0.00707403	1.33871	0.420845	CCNA_03871	gidA	-184	-	downstream
4042851	4042900	0.145341	0.0440862	3.29674	1.72104	CCNA_03879	hemE	-191	-	downstream

## Sheet: Stats
	Mutant	WT
avg	0.00220122	0.00220131
sd	0.00265137	0.00115476
cutoff	0.00750397	0.00451083
